# Supplementary material for: Hepatocyte growth factor as a driver of synovial inflammation and therapeutic resistance in rheumatoid arthritis
Source: Front Immunol. 2026 Jan 30;17:1718591. doi: 10.3389/fimmu.2026.1718591 (PMC12901490; doi:10.3389/fimmu.2026.1718591)
Supplement: Supplementary file 2 [file Table2.xlsx]

## Sheet: DEG
Supplementary Table X. Differential gene expression analysis of HGF-stimulated versus non-stimulated specimens.
SE: standard error, FDR: False discovery rate
Gene ID_Gene_Symbol	log2FoldChange (HGF stimulaton/non-stimulation)	SE	p-value	FDR
ENSG00000144802_NFKBIZ	1.34535	0.15695	1.01858e-17	1.40605e-13
ENSG00000073756_PTGS2	1.43853	0.176343	3.41794e-16	2.35906e-12
ENSG00000163734_CXCL3	3.36408	0.49679	1.27344e-11	5.85953e-08
ENSG00000148677_ANKRD1	1.09396	0.163797	2.41005e-11	8.3171e-08
ENSG00000167703_SLC43A2	0.801697	0.124413	1.1648e-10	3.21577e-07
ENSG00000163874_ZC3H12A	1.14317	0.184175	5.40156e-10	1.24272e-06
ENSG00000125148_MT2A	0.721376	0.118008	9.78138e-10	1.92889e-06
ENSG00000221869_CEBPD	0.806799	0.13814	5.20672e-09	8.98419e-06
ENSG00000128567_PODXL	-0.525732	0.090467	6.1986e-09	9.50728e-06
ENSG00000166741_NNMT	0.632799	0.110085	9.01513e-09	1.24445e-05
ENSG00000136695_IL36RN	2.91861	0.510635	1.09289e-08	1.37147e-05
ENSG00000138685_FGF2	0.67146	0.12039	2.44188e-08	2.80897e-05
ENSG00000164400_CSF2	2.74204	0.493658	2.78341e-08	2.95556e-05
ENSG00000077150_NFKB2	1.00687	0.182639	3.53028e-08	3.48086e-05
ENSG00000166920_C15orf48	2.53253	0.461098	3.96495e-08	3.64881e-05
ENSG00000112149_CD83	1.45093	0.279545	2.09923e-07	0.000170457
ENSG00000182022_CHST15	0.526354	0.101319	2.04675e-07	0.000170457
ENSG00000163739_CXCL1	4.0385	0.787839	2.95884e-07	0.00022691
ENSG00000008517_IL32	1.19906	0.235364	3.49717e-07	0.000254078
ENSG00000108688_CCL7	2.012	0.397892	4.2665e-07	0.000280451
ENSG00000163347_CLDN1	2.48662	0.491128	4.12551e-07	0.000280451
ENSG00000172216_CEBPB	0.493876	0.0981484	4.85566e-07	0.000304671
ENSG00000067798_NAV3	0.570895	0.11514	7.11195e-07	0.000409056
ENSG00000124882_EREG	2.17213	0.437984	7.07151e-07	0.000409056
ENSG00000117394_SLC2A1	0.604135	0.12529	1.42215e-06	0.000785255
ENSG00000109320_NFKB1	0.726905	0.151747	1.66586e-06	0.000829561
ENSG00000126561_STAT5A	0.797519	0.166639	1.7022e-06	0.000829561
ENSG00000127947_PTPN12	0.418297	0.0874885	1.74277e-06	0.000829561
ENSG00000149289_ZC3H12C	0.778593	0.162388	1.62958e-06	0.000829561
ENSG00000117724_CENPF	1.06655	0.223534	1.83025e-06	0.000842161
ENSG00000104312_RIPK2	0.863199	0.183235	2.46631e-06	0.00106899
ENSG00000257315_ZBED6	-0.462881	0.0982778	2.4781e-06	0.00106899
ENSG00000134259_NGF	0.845204	0.179726	2.56704e-06	0.00107243
ENSG00000168685_IL7R	0.755475	0.160846	2.64144e-06	0.00107243
ENSG00000173918_C1QTNF1	0.662158	0.142543	3.39554e-06	0.00130701
ENSG00000173926_MARCH3	1.49016	0.320842	3.4086e-06	0.00130701
ENSG00000115009_CCL20	4.46296	0.967829	4.00147e-06	0.00149287
ENSG00000131459_GFPT2	0.554295	0.120526	4.24591e-06	0.00154238
ENSG00000181634_TNFSF15	0.501867	0.109614	4.6832e-06	0.00165761
ENSG00000104321_TRPA1	1.90675	0.418064	5.09348e-06	0.00175776
ENSG00000136244_IL6	2.62341	0.580212	6.14136e-06	0.00206769
ENSG00000003402_CFLAR	0.654963	0.145407	6.65786e-06	0.00218822
ENSG00000138135_CH25H	1.85208	0.412268	7.04201e-06	0.00220927
ENSG00000171223_JUNB	0.409502	0.0911159	6.98003e-06	0.00220927
ENSG00000182957_SPATA13	0.547622	0.122106	7.29783e-06	0.00223865
ENSG00000146674_IGFBP3	0.349553	0.0781801	7.78079e-06	0.00233491
ENSG00000169715_MT1E	0.513955	0.115464	8.53845e-06	0.00250776
ENSG00000109099_PMP22	-0.395892	0.0891214	8.90599e-06	0.00256122
ENSG00000160326_SLC2A6	0.630698	0.142321	9.35689e-06	0.00263597
ENSG00000133805_AMPD3	0.70742	0.160055	9.87635e-06	0.00272666
ENSG00000163661_PTX3	1.03352	0.237656	1.36881e-05	0.0037049
ENSG00000125730_C3	0.573429	0.133233	1.67789e-05	0.00445415
ENSG00000125538_IL1B	3.33823	0.777372	1.75282e-05	0.00456526
ENSG00000150995_ITPR1	-0.442587	0.104015	2.09043e-05	0.00524659
ENSG00000283787_PRR33	-0.816186	0.191661	2.05808e-05	0.00524659
ENSG00000132510_KDM6B	0.775347	0.182718	2.20148e-05	0.00529801
ENSG00000146232_NFKBIE	0.773162	0.182475	2.26444e-05	0.00529801
ENSG00000184384_MAML2	0.538936	0.126992	2.19717e-05	0.00529801
ENSG00000197249_SERPINA1	1.23471	0.291185	2.2324e-05	0.00529801
ENSG00000205609_EIF3CL	1.20755	0.286169	2.44628e-05	0.00562807
ENSG00000173221_GLRX	0.407707	0.0967287	2.49833e-05	0.00565359
ENSG00000028137_TNFRSF1B	0.694592	0.16638	2.98324e-05	0.00664205
ENSG00000140379_BCL2A1	1.21567	0.292715	3.28029e-05	0.00718749
ENSG00000108001_EBF3	-0.491749	0.118517	3.33661e-05	0.00719666
ENSG00000134802_SLC43A3	0.391089	0.0949992	3.84244e-05	0.00816017
ENSG00000028277_POU2F2	1.31385	0.320522	4.14763e-05	0.00854536
ENSG00000155287_SLC25A28	0.714714	0.174249	4.10153e-05	0.00854536
ENSG00000169429_CXCL8	4.18225	1.02175	4.25424e-05	0.00863611
ENSG00000148344_PTGES	0.557505	0.136329	4.32485e-05	0.0086522
ENSG00000197632_SERPINB2	2.57847	0.632292	4.543e-05	0.00895879
ENSG00000133657_ATP13A3	0.342458	0.0854294	6.10611e-05	0.0118716
ENSG00000171621_SPSB1	0.415479	0.103875	6.3394e-05	0.012154
ENSG00000119698_PPP4R4	2.09779	0.526797	6.82914e-05	0.0129136
ENSG00000231925_TAPBP	0.533299	0.135776	8.57314e-05	0.0159924
ENSG00000102554_KLF5	1.19664	0.305156	8.80389e-05	0.0162039
ENSG00000151474_FRMD4A	0.549893	0.140618	9.20844e-05	0.0167254
ENSG00000081041_CXCL2	3.68612	0.946457	9.83416e-05	0.01763
ENSG00000064932_SBNO2	0.337107	0.0870052	0.000106814	0.0187507
ENSG00000108691_CCL2	2.16227	0.55823	0.00010731	0.0187507
ENSG00000015475_BID	0.544398	0.140756	0.000109873	0.0189586
ENSG00000168283_BMI1	-0.379432	0.0981821	0.000111283	0.0189647
ENSG00000183578_TNFAIP8L3	-0.519111	0.134693	0.000116188	0.0195593
ENSG00000119280_C1orf198	0.49855	0.129687	0.000120911	0.0201092
ENSG00000119900_OGFRL1	0.534617	0.139507	0.000127017	0.0207277
ENSG00000132481_TRIM47	0.452029	0.117993	0.000127634	0.0207277
ENSG00000122862_SRGN	0.455223	0.119218	0.000134316	0.0215594
ENSG00000023330_ALAS1	0.370275	0.0972959	0.000141425	0.0224395
ENSG00000134363_FST	0.328544	0.0864855	0.000145378	0.0228046
ENSG00000085662_AKR1B1	0.306319	0.0817884	0.000180203	0.0279497
ENSG00000163735_CXCL5	2.86956	0.767681	0.000185517	0.0284542
ENSG00000118503_TNFAIP3	1.47617	0.396755	0.000198744	0.0301479
ENSG00000162980_ARL5A	-0.376468	0.101803	0.000217305	0.0326052
ENSG00000108179_PPIF	0.349986	0.096414	0.000283387	0.0420632
ENSG00000124875_CXCL6	3.43174	0.949904	0.000302995	0.0433098
ENSG00000125347_IRF1	1.39514	0.386295	0.000304336	0.0433098
ENSG00000125384_PTGER2	0.397926	0.110134	0.000302565	0.0433098
ENSG00000198355_PIM3	0.629005	0.174141	0.000303795	0.0433098
ENSG00000198771_RCSD1	1.52105	0.423637	0.000330089	0.0464954
ENSG00000105810_CDK6	0.504983	0.140835	0.000336265	0.0466049
ENSG00000196611_MMP1	0.567247	0.158246	0.000337619	0.0466049
ENSG00000134470_IL15RA	1.2811	0.357969	0.000345176	0.0471763
ENSG00000025708_TYMP	0.658325	0.18429	0.000353962	0.0474377
ENSG00000137393_RNF144B	1.06602	0.298351	0.000352889	0.0474377
ENSG00000140105_WARS	0.400458	0.112336	0.000364089	0.0483258
ENSG00000159110_IFNAR2	0.689179	0.193477	0.000367929	0.0483703
ENSG00000020577_SAMD4A	0.467735	0.132086	0.000398391	0.0514491
ENSG00000165507_DEPP1	0.310993	0.0878293	0.000398801	0.0514491
ENSG00000169855_ROBO1	0.427514	0.120915	0.000406746	0.0519882
ENSG00000122861_PLAU	-0.51503	0.145774	0.000410756	0.052019
ENSG00000144063_MALL	-0.615055	0.174245	0.000415834	0.0521834
ENSG00000224597_SVIL-AS1	-0.461811	0.131007	0.000423342	0.052647
ENSG00000271503_CCL5	2.72849	0.776709	0.000443264	0.0546323
ENSG00000127191_TRAF2	0.468484	0.13368	0.000457452	0.055882
ENSG00000128274_A4GALT	0.356063	0.101788	0.000468592	0.0567407
ENSG00000187193_MT1X	0.584243	0.167815	0.000498649	0.0598553
ENSG00000085982_USP40	0.396447	0.114059	0.000509331	0.0600923
ENSG00000106034_CPED1	0.419983	0.120829	0.00050926	0.0600923
ENSG00000058085_LAMC2	0.469949	0.135912	0.000544714	0.0621424
ENSG00000135678_CPM	0.773434	0.223658	0.000543993	0.0621424
ENSG00000137767_SQOR	0.449288	0.129913	0.000543456	0.0621424
ENSG00000171444_MCC	0.573205	0.165745	0.000543503	0.0621424
ENSG00000128342_LIF	0.992659	0.289352	0.000602177	0.0678083
ENSG00000168389_MFSD2A	1.11495	0.325265	0.000608492	0.0678083
ENSG00000185262_UBALD2	-0.671246	0.19584	0.000609116	0.0678083
ENSG00000175782_SLC35E3	0.479595	0.140051	0.000616074	0.0680342
ENSG00000134954_ETS1	0.40502	0.118634	0.000640078	0.069572
ENSG00000140464_PML	0.562741	0.164781	0.000637626	0.069572
ENSG00000131620_ANO1	-0.667566	0.196199	0.000667723	0.0720097
ENSG00000105339_DENND3	0.394874	0.116562	0.00070491	0.0745441
ENSG00000137193_PIM1	0.81149	0.239584	0.000706428	0.0745441
ENSG00000137801_THBS1	0.242108	0.0714882	0.000707424	0.0745441
ENSG00000048991_R3HDM1	-0.415812	0.122972	0.00072132	0.0750698
ENSG00000113504_SLC12A7	0.38505	0.1139	0.00072329	0.0750698
ENSG00000271383_NBPF19	0.493881	0.146319	0.000737142	0.0759366
ENSG00000111859_NEDD9	0.569045	0.168807	0.000749027	0.0765894
ENSG00000132003_ZSWIM4	0.727784	0.216314	0.000766888	0.076711
ENSG00000133639_BTG1	0.289012	0.0858762	0.000764179	0.076711
ENSG00000135919_SERPINE2	0.266265	0.0791244	0.000765027	0.076711
ENSG00000069399_BCL3	0.49332	0.147089	0.000796884	0.0791381
ENSG00000152642_GPD1L	-0.317778	0.0949419	0.000816678	0.0805245
ENSG00000155363_MOV10	0.339922	0.102334	0.000894755	0.0875971
ENSG00000145365_TIFA	0.795907	0.240475	0.000933843	0.0907801
ENSG00000100065_CARD10	-0.490361	0.148334	0.00094705	0.0914202
ENSG00000100647_SUSD6	0.369362	0.111835	0.000957429	0.0917802
ENSG00000173517_PEAK1	0.256974	0.0779674	0.000981034	0.09239
ENSG00000196693_ZNF33B	-0.785212	0.238297	0.000983869	0.09239
ENSG00000233608_TWIST2	0.477002	0.144722	0.000980757	0.09239
ENSG00000121858_TNFSF10	2.45205	0.745266	0.00100126	0.093388
ENSG00000185215_TNFAIP2	1.84649	0.563176	0.00104284	0.0966128
ENSG00000196535_MYO18A	-0.367629	0.112338	0.00106591	0.098092
ENSG00000107331_ABCA2	-0.324808	0.0993697	0.00108048	0.0987748
ENSG00000168502_MTCL1	-0.445566	0.136392	0.00108766	0.0987766
ENSG00000143816_WNT9A	-0.651994	0.199807	0.00110196	0.0994209
ENSG00000277117_FP565260.3	1.41219	0.43349	0.00112307	0.100668
ENSG00000090339_ICAM1	2.21939	0.683135	0.00115881	0.102107
ENSG00000164181_ELOVL7	1.65372	0.509116	0.00116131	0.102107
ENSG00000168610_STAT3	0.317478	0.0976603	0.00115066	0.102107
ENSG00000169946_ZFPM2	0.749875	0.231129	0.00117699	0.10283
ENSG00000167034_NKX3-1	0.859885	0.265409	0.00119591	0.103826
ENSG00000123240_OPTN	0.385491	0.1192	0.00122072	0.105317
ENSG00000076555_ACACB	-0.759099	0.2354	0.00126096	0.107626
ENSG00000110047_EHD1	0.245212	0.0760746	0.00126718	0.107626
ENSG00000185728_YTHDF3	-0.295886	0.0918194	0.00127086	0.107626
ENSG00000235531_MSC-AS1	0.485304	0.150725	0.00128277	0.107972
ENSG00000119138_KLF9	0.428841	0.13337	0.0013025	0.108968
ENSG00000066248_NGEF	-0.514905	0.160467	0.00133297	0.110482
ENSG00000137331_IER3	1.01895	0.317642	0.00133729	0.110482
ENSG00000142583_SLC2A5	0.396548	0.123678	0.00134461	0.110482
ENSG00000026103_FAS	0.394195	0.12319	0.00137478	0.110979
ENSG00000065308_TRAM2	-0.300725	0.093977	0.00137437	0.110979
ENSG00000176273_SLC35G1	0.468945	0.146422	0.0013615	0.110979
ENSG00000138411_HECW2	0.432937	0.13568	0.00141842	0.113179
ENSG00000157368_IL34	0.66116	0.207118	0.00141202	0.113179
ENSG00000159128_IFNGR2	0.531982	0.167214	0.00146543	0.116258
ENSG00000105835_NAMPT	0.826402	0.260164	0.00149082	0.117596
ENSG00000168887_C2orf68	0.514359	0.162627	0.00156249	0.122549
ENSG00000114861_FOXP1	0.307356	0.0972673	0.00157819	0.123081
ENSG00000198729_PPP1R14C	-0.260634	0.0826234	0.00160785	0.12469
ENSG00000240065_PSMB9	0.636891	0.203445	0.00174488	0.134561
ENSG00000171310_CHST11	0.307384	0.0983201	0.00176983	0.135726
ENSG00000143153_ATP1B1	-0.414496	0.132794	0.00180026	0.136543
ENSG00000148926_ADM	0.260369	0.0834112	0.00179928	0.136543
ENSG00000013588_GPRC5A	-0.410602	0.131784	0.00183491	0.13841
ENSG00000223799_IL10RB-DT	0.809326	0.260204	0.00186863	0.140188
ENSG00000120875_DUSP4	-0.446513	0.143781	0.0018995	0.141733
ENSG00000145555_MYO10	0.358992	0.115667	0.00191138	0.141853
ENSG00000169245_CXCL10	5.21561	1.68266	0.00193774	0.143041
ENSG00000163131_CTSS	0.429773	0.138872	0.0019698	0.144633
ENSG00000105825_TFPI2	1.16931	0.379131	0.00204111	0.149077
ENSG00000119508_NR4A3	0.790193	0.256955	0.0021035	0.150978
ENSG00000124782_RREB1	-0.363634	0.118287	0.00211089	0.150978
ENSG00000263528_IKBKE	0.653714	0.212443	0.00209007	0.150978
ENSG00000285000_AC008581.2	-1.0905	0.354219	0.00207972	0.150978
ENSG00000100739_BDKRB1	1.4458	0.471983	0.00218944	0.155789
ENSG00000158966_CACHD1	0.39021	0.127688	0.00224332	0.158804
ENSG00000134294_SLC38A2	-0.203371	0.0666194	0.0022677	0.159711
ENSG00000137124_ALDH1B1	0.38037	0.124711	0.00228829	0.160199
ENSG00000179630_LACC1	0.593242	0.194584	0.00229785	0.160199
ENSG00000206560_ANKRD28	-0.2923	0.0959903	0.00232603	0.161349
ENSG00000272841_AL139393.2	-0.350328	0.11584	0.00249267	0.172044
ENSG00000164283_ESM1	0.306985	0.10159	0.00251283	0.172573
ENSG00000243509_TNFRSF6B	0.952491	0.315918	0.00256982	0.175613
ENSG00000067955_CBFB	-0.283119	0.0939996	0.00259599	0.176527
ENSG00000107968_MAP3K8	0.761359	0.253157	0.00263446	0.17754
ENSG00000276070_CCL4L2	3.49234	1.16133	0.00263661	0.17754
ENSG00000160223_ICOSLG	1.34432	0.447549	0.00266688	0.177916
ENSG00000197782_ZNF780A	-0.49987	0.166423	0.00266796	0.177916
ENSG00000284874_AC000093.1	-1.25743	0.419765	0.00273939	0.181801
ENSG00000075275_CELSR1	-0.44838	0.14977	0.00275544	0.181991
ENSG00000157625_TAB3	0.384695	0.128596	0.00277604	0.182478
ENSG00000177105_RHOG	0.307647	0.103157	0.00286072	0.186005
ENSG00000229644_NAMPTP1	0.693037	0.23246	0.00287011	0.186005
ENSG00000285839_AL445685.3	-2.27302	0.761807	0.0028476	0.186005
ENSG00000041982_TNC	0.353025	0.118658	0.00292844	0.188898
ENSG00000147454_SLC25A37	0.380493	0.128171	0.00299132	0.192056
ENSG00000029153_ARNTL2	0.327279	0.110433	0.0030407	0.194324
ENSG00000112033_PPARD	0.316693	0.107039	0.00308961	0.194744
ENSG00000178607_ERN1	0.392469	0.132622	0.00308333	0.194744
ENSG00000241978_AKAP2	0.269066	0.0909137	0.00308063	0.194744
ENSG00000075223_SEMA3C	0.240378	0.0813124	0.00311429	0.195407
ENSG00000100592_DAAM1	0.498007	0.168706	0.00315805	0.197256
ENSG00000111077_TNS2	-0.340233	0.1155	0.00322182	0.200333
ENSG00000116141_MARK1	1.45502	0.494912	0.00328249	0.20319
ENSG00000170145_SIK2	0.37535	0.127943	0.00334909	0.206388
ENSG00000106392_C1GALT1	0.263494	0.090384	0.00355371	0.218024
ENSG00000100234_TIMP3	-0.287405	0.0988631	0.00364801	0.218215
ENSG00000105509_HAS1	0.519366	0.17837	0.00359421	0.218215
ENSG00000138035_PNPT1	0.537512	0.184821	0.00363419	0.218215
ENSG00000147224_PRPS1	-0.361105	0.124041	0.00360071	0.218215
ENSG00000178860_MSC	1.16605	0.401148	0.00365167	0.218215
ENSG00000204764_RANBP17	1.65234	0.567811	0.00361417	0.218215
ENSG00000004660_CAMKK1	-0.416484	0.143378	0.00367486	0.218654
ENSG00000128891_CCDC32	0.510204	0.17576	0.00369792	0.219082
ENSG00000141448_GATA6	0.6273	0.216241	0.00372047	0.219476
ENSG00000160013_PTGIR	0.520036	0.179446	0.0037554	0.220594
ENSG00000057657_PRDM1	0.75528	0.261128	0.00382344	0.223639
ENSG00000154721_JAM2	0.920637	0.318871	0.00388717	0.226407
ENSG00000107404_DVL1	-0.297461	0.10315	0.00392933	0.227901
ENSG00000118579_MED28	0.262262	0.0912474	0.00405069	0.232982
ENSG00000211448_DIO2	0.787367	0.273919	0.00404725	0.232982
ENSG00000180817_PPA1	0.287488	0.100198	0.00411497	0.235697
ENSG00000059145_UNKL	0.439372	0.153229	0.00413834	0.236056
ENSG00000107338_SHB	0.371101	0.129667	0.00421027	0.239171
ENSG00000067082_KLF6	-0.209736	0.0734176	0.00427991	0.242131
ENSG00000104856_RELB	1.22078	0.428473	0.00438379	0.246995
ENSG00000141858_SAMD1	-0.332864	0.116913	0.00441165	0.247555
ENSG00000006210_CX3CL1	2.6165	0.920785	0.00448875	0.248846
ENSG00000182095_TNRC18	-0.268229	0.0943905	0.00448743	0.248846
ENSG00000221968_FADS3	0.276125	0.0971457	0.00447779	0.248846
ENSG00000161011_SQSTM1	0.246463	0.0868531	0.00454394	0.250898
ENSG00000102524_TNFSF13B	0.618281	0.218314	0.00462482	0.252399
ENSG00000131323_TRAF3	0.25095	0.0885512	0.0045976	0.252399
ENSG00000146648_EGFR	0.27009	0.0953713	0.00462597	0.252399
ENSG00000135476_ESPL1	0.814559	0.287805	0.00465124	0.252778
ENSG00000026559_KCNG1	0.758323	0.268872	0.00479666	0.257574
ENSG00000106546_AHR	0.216869	0.0769453	0.00482518	0.257574
ENSG00000118257_NRP2	1.16505	0.41296	0.00478437	0.257574
ENSG00000157514_TSC22D3	-0.277991	0.098562	0.0047954	0.257574
ENSG00000164307_ERAP1	0.265401	0.0941813	0.00483277	0.257574
ENSG00000104093_DMXL2	0.469131	0.166721	0.00489481	0.259877
ENSG00000119686_FLVCR2	0.98487	0.35021	0.00492002	0.260214
ENSG00000095303_PTGS1	-0.293263	0.10444	0.00498582	0.262234
ENSG00000101670_LIPG	1.38943	0.494937	0.0049962	0.262234
ENSG00000112992_NNT	0.39328	0.140331	0.00507043	0.264122
ENSG00000123095_BHLHE41	0.592124	0.211245	0.00506268	0.264122
ENSG00000145632_PLK2	0.827407	0.295366	0.00508986	0.264137
ENSG00000204131_NHSL2	0.351557	0.125567	0.00511398	0.264395
ENSG00000068366_ACSL4	0.324537	0.11619	0.00521959	0.266361
ENSG00000134352_IL6ST	0.271943	0.0974129	0.00524393	0.266361
ENSG00000145623_OSMR	0.240192	0.0859612	0.00520295	0.266361
ENSG00000166801_FAM111A	0.615393	0.220495	0.00525526	0.266361
ENSG00000183605_SFXN4	-0.561861	0.20137	0.0052678	0.266361
ENSG00000285258_ATXN7	-0.801192	0.286916	0.0052315	0.266361
ENSG00000060642_PIGV	0.598487	0.214776	0.00532701	0.267833
ENSG00000157036_EXOG	-0.875875	0.314381	0.00533571	0.267833
ENSG00000105855_ITGB8	0.556234	0.199911	0.00539579	0.269868
ENSG00000117152_RGS4	-0.546722	0.196756	0.00545806	0.270037
ENSG00000145362_ANK2	0.26514	0.0954257	0.00546108	0.270037
ENSG00000172296_SPTLC3	-0.334486	0.120476	0.00549698	0.270037
ENSG00000197355_UAP1L1	-0.330551	0.119031	0.00548616	0.270037
ENSG00000272933_AL391121.1	0.740207	0.266296	0.00544193	0.270037
ENSG00000147119_CHST7	0.41442	0.149353	0.00552411	0.270407
ENSG00000123983_ACSL3	0.366408	0.132381	0.00564305	0.275253
ENSG00000090530_P3H2	0.521527	0.188818	0.0057439	0.278242
ENSG00000196396_PTPN1	0.275425	0.0997189	0.00574463	0.278242
ENSG00000101745_ANKRD12	-0.215251	0.077979	0.00577352	0.278663
ENSG00000180660_MAB21L1	-0.463711	0.168131	0.00581503	0.279689
ENSG00000168906_MAT2A	-0.266292	0.0966505	0.00586547	0.281135
ENSG00000101695_RNF125	-1.35324	0.491861	0.0059367	0.283565
ENSG00000026508_CD44	0.189885	0.0692764	0.00612571	0.285504
ENSG00000104951_IL4I1	0.973489	0.35528	0.00614277	0.285504
ENSG00000110218_PANX1	0.50809	0.185371	0.00612643	0.285504
ENSG00000113578_FGF1	-0.422666	0.153996	0.00605763	0.285504
ENSG00000120549_KIAA1217	0.26219	0.095535	0.00606134	0.285504
ENSG00000162924_REL	0.674394	0.246083	0.00613436	0.285504
ENSG00000196123_KIAA0895L	-0.45357	0.165192	0.00603778	0.285504
ENSG00000197646_PDCD1LG2	0.614582	0.224246	0.00613174	0.285504
ENSG00000142166_IFNAR1	0.229765	0.0839089	0.00617639	0.286104
ENSG00000164932_CTHRC1	0.291862	0.106662	0.00621309	0.286841
ENSG00000141469_SLC14A1	-0.555597	0.203434	0.00631241	0.289913
ENSG00000143390_RFX5	0.50925	0.186496	0.00632163	0.289913
ENSG00000140948_ZCCHC14	-0.240197	0.0880504	0.00637289	0.291296
ENSG00000123066_MED13L	-0.219562	0.0807328	0.00653596	0.297763
ENSG00000178726_THBD	-0.405299	0.149161	0.00658395	0.297983
ENSG00000197106_SLC6A17	-0.543818	0.200069	0.00656485	0.297983
ENSG00000078018_MAP2	0.710751	0.261791	0.00662852	0.29902
ENSG00000144583_MARCH4	-0.472155	0.174543	0.00682861	0.307043
ENSG00000100342_APOL1	0.402643	0.148941	0.00686417	0.30764
ENSG00000023445_BIRC3	1.7932	0.663597	0.00688731	0.307678
ENSG00000122547_EEPD1	-0.82534	0.305882	0.00697095	0.310075
ENSG00000197965_MPZL1	0.311191	0.115362	0.00698591	0.310075
ENSG00000258839_MC1R	-0.401	0.148798	0.00704037	0.311491
ENSG00000090975_PITPNM2	-0.355479	0.132085	0.00711779	0.312911
ENSG00000125633_CCDC93	0.332088	0.123365	0.00710432	0.312911
ENSG00000188153_COL4A5	-1.031	0.383633	0.00719977	0.31551
ENSG00000060491_OGFR	0.410372	0.153027	0.00732505	0.316726
ENSG00000134046_MBD2	0.24921	0.0928476	0.00727305	0.316726
ENSG00000146376_ARHGAP18	-0.46565	0.173546	0.0072933	0.316726
ENSG00000164687_FABP5	-0.323028	0.120492	0.00734225	0.316726
ENSG00000175356_SCUBE2	0.746176	0.278247	0.00732478	0.316726
ENSG00000104635_SLC39A14	1.24488	0.464556	0.0073683	0.31686
ENSG00000285816_AP000944.2	0.756538	0.283571	0.00763268	0.32721
ENSG00000102780_DGKH	0.425375	0.159752	0.00775134	0.327233
ENSG00000115170_ACVR1	-0.229801	0.0862786	0.00773387	0.327233
ENSG00000138172_CALHM2	-0.245718	0.0921475	0.0076629	0.327233
ENSG00000205220_PSMB10	0.335573	0.126028	0.00775174	0.327233
ENSG00000283196_LSP1P5	-0.391759	0.147053	0.00772004	0.327233
ENSG00000049089_COL9A2	-0.703366	0.264279	0.00778048	0.327445
ENSG00000071282_LMCD1	0.383345	0.144272	0.00788158	0.328279
ENSG00000075240_GRAMD4	-0.413799	0.155752	0.007889	0.328279
ENSG00000100906_NFKBIA	1.01091	0.380641	0.00791203	0.328279
ENSG00000104825_NFKBIB	0.366675	0.13806	0.00790965	0.328279
ENSG00000136160_EDNRB	0.467431	0.176024	0.00791922	0.328279
ENSG00000168016_TRANK1	0.451407	0.170257	0.00801742	0.331355
ENSG00000185864_NPIPB4	0.550819	0.207947	0.0080768	0.332812
ENSG00000135723_FHOD1	-0.368073	0.139017	0.00810466	0.332967
ENSG00000127951_FGL2	-0.214844	0.0812767	0.00820868	0.335244
ENSG00000128908_INO80	-0.292906	0.110795	0.00820126	0.335244
ENSG00000163545_NUAK2	0.928847	0.351782	0.00828062	0.336193
ENSG00000173269_MMRN2	-0.757452	0.28683	0.00827182	0.336193
ENSG00000125726_CD70	0.831205	0.315667	0.00845911	0.342433
ENSG00000115919_KYNU	0.312737	0.119099	0.00864323	0.348328
ENSG00000153823_PID1	0.381262	0.145234	0.00866101	0.348328
ENSG00000170921_TANC2	-0.420164	0.1601	0.00868044	0.348328
ENSG00000198075_SULT1C4	1.84001	0.701955	0.00876035	0.350516
ENSG00000178104_PDE4DIP	0.221726	0.0846291	0.00879358	0.350828
ENSG00000111725_PRKAB1	0.481847	0.184069	0.00885111	0.352106
ENSG00000122042_UBL3	-0.215389	0.0824142	0.00896226	0.355503
ENSG00000269837_IPO5P1	0.965773	0.369777	0.00900749	0.356273
ENSG00000117625_RCOR3	-0.305076	0.116955	0.00909391	0.35789
ENSG00000166272_WBP1L	0.249067	0.0954912	0.00910021	0.35789
ENSG00000003137_CYP26B1	-0.663482	0.254488	0.00913066	0.358067
ENSG00000145901_TNIP1	0.971518	0.372955	0.0091895	0.359354
ENSG00000164484_TMEM200A	-0.280503	0.107779	0.00925281	0.360807
ENSG00000108797_CNTNAP1	0.224241	0.0862145	0.00929615	0.361476
ENSG00000151612_ZNF827	-0.341361	0.131435	0.00939899	0.364449
ENSG00000118513_MYB	0.635374	0.244821	0.00945179	0.365469
ENSG00000106415_GLCCI1	-0.606596	0.233873	0.0094951	0.366118
ENSG00000010810_FYN	0.322863	0.124791	0.0096752	0.372021
ENSG00000111913_RIPOR2	-0.309892	0.119822	0.00970208	0.372021
ENSG00000121104_FAM117A	0.700499	0.271254	0.00981036	0.374095
ENSG00000186480_INSIG1	-0.232562	0.0900288	0.00978899	0.374095
ENSG00000085511_MAP3K4	-0.275514	0.107016	0.0100379	0.374495
ENSG00000119630_PGF	-0.278722	0.108119	0.0099394	0.374495
ENSG00000124126_PREX1	0.297979	0.115587	0.00993832	0.374495
ENSG00000155897_ADCY8	-0.34645	0.134533	0.0100178	0.374495
ENSG00000166394_CYB5R2	0.500102	0.194063	0.00996617	0.374495
ENSG00000170955_CAVIN3	0.219239	0.0849735	0.00987757	0.374495
ENSG00000171206_TRIM8	0.207455	0.0805447	0.0100054	0.374495
ENSG00000189143_CLDN4	-0.461439	0.179142	0.00999978	0.374495
ENSG00000116863_ADPRHL2	0.306124	0.119029	0.010116	0.376393
ENSG00000106617_PRKAG2	-0.344514	0.134201	0.010254	0.380499
ENSG00000103319_EEF2K	-0.268798	0.10492	0.0104094	0.381739
ENSG00000131979_GCH1	2.27104	0.885893	0.0103605	0.381739
ENSG00000134986_NREP	-0.243963	0.0952046	0.0103919	0.381739
ENSG00000162692_VCAM1	2.13144	0.832099	0.0104216	0.381739
ENSG00000204389_HSPA1A	0.236183	0.0922091	0.0104256	0.381739
ENSG00000071575_TRIB2	-0.345761	0.135088	0.0104818	0.382779
ENSG00000101493_ZNF516	-0.452262	0.177019	0.0106227	0.385423
ENSG00000109670_FBXW7	-0.291414	0.114054	0.010617	0.385423
ENSG00000154027_AK5	-0.381988	0.149543	0.010638	0.385423
ENSG00000151012_SLC7A11	0.459098	0.179906	0.0107143	0.386929
ENSG00000159200_RCAN1	0.736383	0.288849	0.0107916	0.386929
ENSG00000186310_NAP1L3	-0.382143	0.149815	0.0107484	0.386929
ENSG00000214530_STARD10	0.434477	0.170401	0.0107806	0.386929
ENSG00000157168_NRG1	0.58821	0.230854	0.0108349	0.387475
ENSG00000174600_CMKLR1	-0.453217	0.177952	0.0108701	0.387727
ENSG00000154640_BTG3	0.395371	0.155455	0.0109806	0.390661
ENSG00000112096_SOD2	1.29178	0.508313	0.011044	0.391905
ENSG00000137094_DNAJB5	0.358886	0.141514	0.0112113	0.396822
ENSG00000143995_MEIS1	0.493362	0.194611	0.0112407	0.396847
ENSG00000056736_IL17RB	1.45695	0.576324	0.011471	0.397555
ENSG00000065911_MTHFD2	0.315166	0.124768	0.0115363	0.397555
ENSG00000108854_SMURF2	0.225489	0.0891899	0.0114651	0.397555
ENSG00000149968_MMP3	1.28741	0.509565	0.0115211	0.397555
ENSG00000150630_VEGFC	0.371738	0.14715	0.0115285	0.397555
ENSG00000163235_TGFA	0.865349	0.342626	0.0115488	0.397555
ENSG00000167705_RILP	0.442163	0.17486	0.0114495	0.397555
ENSG00000167881_SRP68	-0.380385	0.150463	0.0114681	0.397555
ENSG00000170485_NPAS2	0.524398	0.207465	0.011483	0.397555
ENSG00000179593_ALOX15B	1.38934	0.549107	0.0114005	0.397555
ENSG00000166750_SLFN5	0.295914	0.117232	0.011597	0.398222
ENSG00000130592_LSP1	-0.254517	0.100877	0.0116343	0.398511
ENSG00000085741_WNT11	-0.677796	0.268893	0.0117126	0.400199
ENSG00000145911_N4BP3	0.93471	0.372129	0.012012	0.409416
ENSG00000116711_PLA2G4A	0.41245	0.164363	0.0120942	0.411203
ENSG00000149554_CHEK1	-0.462237	0.184635	0.0122964	0.41422
ENSG00000155903_RASA2	0.308045	0.122972	0.0122451	0.41422
ENSG00000185022_MAFF	0.320523	0.12794	0.0122362	0.41422
ENSG00000198182_ZNF607	-0.462885	0.184907	0.012303	0.41422
ENSG00000184371_CSF1	1.17043	0.468155	0.0124159	0.417006
ENSG00000008086_CDKL5	-0.476857	0.19109	0.0125797	0.418173
ENSG00000035664_DAPK2	0.440935	0.176861	0.0126627	0.418173
ENSG00000089225_TBX5	-0.743108	0.297624	0.0125319	0.418173
ENSG00000120675_DNAJC15	0.235348	0.0943757	0.0126405	0.418173
ENSG00000124496_TRERF1	-0.51068	0.204598	0.0125598	0.418173
ENSG00000130640_TUBGCP2	-0.247552	0.0992632	0.0126351	0.418173
ENSG00000166402_TUB	-0.285639	0.114374	0.0125105	0.418173
ENSG00000123836_PFKFB2	-0.380934	0.152931	0.0127424	0.419799
ENSG00000047346_FAM214A	-0.263563	0.105909	0.0128254	0.42153
ENSG00000001084_GCLC	0.354988	0.143042	0.0130757	0.426706
ENSG00000115652_UXS1	0.331007	0.133358	0.0130613	0.426706
ENSG00000151150_ANK3	-0.627115	0.252549	0.0130229	0.426706
ENSG00000010017_RANBP9	0.259851	0.105059	0.0133846	0.434731
ENSG00000159202_UBE2Z	0.203927	0.0824461	0.0133812	0.434731
ENSG00000150867_PIP4K2A	-0.230634	0.0933075	0.0134449	0.435666
ENSG00000146242_TPBG	0.242617	0.0982855	0.0135683	0.438633
ENSG00000078403_MLLT10	-0.310698	0.125983	0.0136558	0.438993
ENSG00000106003_LFNG	-0.62747	0.25448	0.0136748	0.438993
ENSG00000174437_ATP2A2	0.168544	0.068338	0.0136504	0.438993
ENSG00000223953_C1QTNF5	0.283293	0.114955	0.0137251	0.439584
ENSG00000006468_ETV1	-0.43032	0.174812	0.013831	0.440562
ENSG00000076356_PLXNA2	-0.305248	0.124178	0.0139658	0.440562
ENSG00000125398_SOX9	-0.378024	0.153713	0.0139212	0.440562
ENSG00000134369_NAV1	-0.278228	0.113202	0.013979	0.440562
ENSG00000173376_NDNF	0.403228	0.163898	0.0138844	0.440562
ENSG00000183853_KIRREL1	0.191153	0.0777104	0.0139008	0.440562
ENSG00000214595_EML6	-1.11745	0.454578	0.0139633	0.440562
ENSG00000186350_RXRA	-0.2515	0.102386	0.0140342	0.441293
ENSG00000164292_RHOBTB3	-0.269542	0.109841	0.0141304	0.44331
ENSG00000137267_TUBB2A	0.231647	0.0945997	0.0143371	0.448773
ENSG00000066027_PPP2R5A	-0.239333	0.0979983	0.0145976	0.451805
ENSG00000109686_SH3D19	-0.202724	0.0829848	0.0145695	0.451805
ENSG00000137834_SMAD6	-0.215336	0.0881188	0.0145373	0.451805
ENSG00000167394_ZNF668	-0.361426	0.147858	0.0145088	0.451805
ENSG00000198053_SIRPA	0.253609	0.103762	0.0145194	0.451805
ENSG00000213694_S1PR3	0.754057	0.30905	0.0146906	0.453666
ENSG00000139211_AMIGO2	1.63165	0.669153	0.0147532	0.454582
ENSG00000145777_TSLP	2.03381	0.835101	0.0148751	0.456296
ENSG00000164308_ERAP2	0.564427	0.231827	0.0149046	0.456296
ENSG00000185567_AHNAK2	-0.244122	0.100272	0.014908	0.456296
ENSG00000137831_UACA	-0.200755	0.0825055	0.0149648	0.457024
ENSG00000039319_ZFYVE16	-0.24195	0.0995402	0.0150706	0.458549
ENSG00000056558_TRAF1	1.6326	0.672177	0.0151476	0.458549
ENSG00000085117_CD82	0.841213	0.3463	0.0151345	0.458549
ENSG00000130340_SNX9	-0.191274	0.0787428	0.0151366	0.458549
ENSG00000123908_AGO2	0.240785	0.0994265	0.0154466	0.463531
ENSG00000138771_SHROOM3	-0.414689	0.171149	0.0153942	0.463531
ENSG00000171608_PIK3CD	0.420727	0.173581	0.0153587	0.463531
ENSG00000255730_AC011462.1	-0.621819	0.256735	0.0154342	0.463531
ENSG00000129680_MAP7D3	-0.286845	0.118627	0.0156043	0.466383
ENSG00000143217_NECTIN4	-0.758224	0.313584	0.0156092	0.466383
ENSG00000126217_MCF2L	-0.383212	0.15856	0.0156563	0.46656
ENSG00000135324_MRAP2	-0.284513	0.117751	0.0156827	0.46656
ENSG00000152223_EPG5	0.192973	0.0798932	0.0157186	0.466624
ENSG00000169760_NLGN1	0.410308	0.170013	0.0158047	0.468173
ENSG00000073910_FRY	0.441838	0.183216	0.0158839	0.469111
ENSG00000168386_FILIP1L	0.315837	0.130993	0.0159044	0.469111
ENSG00000104081_BMF	-0.528323	0.219262	0.0159719	0.470099
ENSG00000062582_MRPS24	0.243758	0.101261	0.0160749	0.47013
ENSG00000159023_EPB41	-0.427761	0.177675	0.0160601	0.47013
ENSG00000204264_PSMB8	0.317284	0.131806	0.0160751	0.47013
ENSG00000120693_SMAD9	-0.23297	0.0968432	0.0161442	0.470706
ENSG00000150907_FOXO1	-0.327416	0.136128	0.016163	0.470706
ENSG00000157111_TMEM171	0.802519	0.334664	0.0164857	0.479091
ENSG00000126778_SIX1	-0.226375	0.0946337	0.0167515	0.485795
ENSG00000070961_ATP2B1	0.782133	0.327355	0.0168827	0.485805
ENSG00000111962_UST	0.308867	0.129264	0.0168745	0.485805
ENSG00000129347_KRI1	-0.286333	0.11986	0.0168991	0.485805
ENSG00000135837_CEP350	0.23909	0.10011	0.0169279	0.485805
ENSG00000174282_ZBTB4	-0.208383	0.0872185	0.0168848	0.485805
ENSG00000131437_KIF3A	-0.32868	0.137872	0.0171281	0.490532
ENSG00000137337_MDC1	-0.469412	0.196981	0.0171705	0.490728
ENSG00000148158_SNX30	-0.230729	0.0968833	0.0172417	0.491745
ENSG00000144959_NCEH1	0.311539	0.130888	0.0173031	0.492479
ENSG00000267534_S1PR2	0.306192	0.128691	0.0173466	0.4927
ENSG00000186187_ZNRF1	0.42992	0.180768	0.0173929	0.493001
ENSG00000122729_ACO1	0.216139	0.0910607	0.0176171	0.497712
ENSG00000138821_SLC39A8	0.905047	0.38135	0.0176312	0.497712
ENSG00000164031_DNAJB14	0.269397	0.113578	0.0176966	0.498538
ENSG00000082438_COBLL1	-0.250759	0.105763	0.0177426	0.498818
ENSG00000140350_ANP32A	-0.23538	0.0995398	0.0180453	0.502651
ENSG00000143333_RGS16	0.567272	0.23996	0.0180773	0.502651
ENSG00000170525_PFKFB3	0.225075	0.0950916	0.0179362	0.502651
ENSG00000225830_ERCC6	0.233379	0.0986601	0.0180065	0.502651
ENSG00000243244_STON1	-0.371795	0.157299	0.0180975	0.502651
ENSG00000267257_AC105105.1	1.76015	0.744051	0.0179993	0.502651
ENSG00000136848_DAB2IP	-0.268369	0.113647	0.0182051	0.503615
ENSG00000254154_CRYZL2P-SEC16B	-0.812572	0.344097	0.018203	0.503615
ENSG00000142961_MOB3C	0.353447	0.149874	0.0183589	0.506852
ENSG00000027697_IFNGR1	0.243613	0.103563	0.0186568	0.512034
ENSG00000100226_GTPBP1	0.256277	0.108948	0.0186579	0.512034
ENSG00000111186_WNT5B	-0.366443	0.155697	0.0185944	0.512034
ENSG00000170153_RNF150	0.970946	0.413535	0.0188788	0.517068
ENSG00000104859_CLASRP	-0.33162	0.141432	0.0190413	0.518435
ENSG00000184584_TMEM173	0.223041	0.0951023	0.0190129	0.518435
ENSG00000188042_ARL4C	-0.244958	0.104455	0.0190217	0.518435
ENSG00000180769_WDFY3-AS2	-0.445137	0.190042	0.0191648	0.52077
ENSG00000089351_GRAMD1A	0.348014	0.148715	0.0192769	0.520973
ENSG00000151014_NOCT	0.786422	0.336056	0.019276	0.520973
ENSG00000268812_AC004264.1	1.01114	0.432119	0.0192855	0.520973
ENSG00000162522_KIAA1522	-0.341301	0.145915	0.0193332	0.521026
ENSG00000168398_BDKRB2	0.859397	0.367733	0.0194385	0.521026
ENSG00000234380_LINC01426	0.825772	0.353264	0.0194107	0.521026
ENSG00000253276_CCDC71L	0.267109	0.114231	0.0193699	0.521026
ENSG00000167280_ENGASE	0.318605	0.136433	0.0195305	0.522478
ENSG00000184160_ADRA2C	-0.390923	0.16747	0.019581	0.522817
ENSG00000122691_TWIST1	0.273681	0.117428	0.0197726	0.526913
ENSG00000117525_F3	0.564975	0.24268	0.0199088	0.529521
ENSG00000115648_MLPH	-0.448719	0.193167	0.0201816	0.535743
ENSG00000146457_WTAP	0.777713	0.335178	0.0203245	0.538502
ENSG00000131378_RFTN1	0.19505	0.0841023	0.0203839	0.539042
ENSG00000079257_LXN	-0.264883	0.114406	0.0205969	0.542595
ENSG00000160710_ADAR	0.278142	0.120106	0.0205691	0.542595
ENSG00000070404_FSTL3	-0.318727	0.13787	0.0207891	0.546616
ENSG00000221866_PLXNA4	-0.309738	0.134083	0.020886	0.548119
ENSG00000126705_AHDC1	-0.252618	0.109503	0.0210573	0.550829
ENSG00000136999_NOV	-0.259352	0.112432	0.0210691	0.550829
ENSG00000091127_PUS7	-0.30185	0.131002	0.0212132	0.553549
ENSG00000087253_LPCAT2	0.339518	0.147589	0.0214242	0.554977
ENSG00000100219_XBP1	0.200137	0.0869809	0.0213953	0.554977
ENSG00000100490_CDKL1	0.530536	0.230773	0.0215079	0.554977
ENSG00000118596_SLC16A7	0.387323	0.168497	0.021522	0.554977
ENSG00000122257_RBBP6	0.313645	0.136473	0.0215494	0.554977
ENSG00000177225_GATD1	-0.215573	0.0937666	0.0215029	0.554977
ENSG00000213626_LBH	-0.194614	0.0846517	0.0215049	0.554977
ENSG00000133026_MYH10	-0.174288	0.0759635	0.0217694	0.558944
ENSG00000143786_CNIH3	-0.25346	0.110483	0.0217844	0.558944
ENSG00000139292_LGR5	0.7466	0.325574	0.0218375	0.559268
ENSG00000197769_MAP1LC3C	0.976714	0.426079	0.0218865	0.559483
ENSG00000134250_NOTCH2	0.153596	0.0670725	0.0220209	0.561879
ENSG00000187243_MAGED4B	-0.450727	0.197083	0.022196	0.565303
ENSG00000115738_ID2	0.194178	0.0849738	0.0223039	0.567003
ENSG00000016391_CHDH	0.575487	0.252417	0.0226132	0.56755
ENSG00000023909_GCLM	0.30931	0.135462	0.0224089	0.56755
ENSG00000138378_STAT4	0.969602	0.424942	0.0225055	0.56755
ENSG00000148154_UGCG	0.28784	0.126063	0.0224124	0.56755
ENSG00000172936_MYD88	0.2732	0.119795	0.0225746	0.56755
ENSG00000177685_CRACR2B	-0.496991	0.217753	0.0224681	0.56755
ENSG00000182541_LIMK2	-0.34852	0.152786	0.022543	0.56755
ENSG00000120217_CD274	1.63052	0.716229	0.0228136	0.571542
ENSG00000125965_GDF5	-0.400328	0.175949	0.0228911	0.572442
ENSG00000019991_HGF	0.321627	0.141772	0.0232914	0.57964
ENSG00000156587_UBE2L6	0.323371	0.142555	0.0233048	0.57964
ENSG00000180801_ARSJ	0.228205	0.100583	0.0232791	0.57964
ENSG00000151067_CACNA1C	-0.25925	0.114365	0.0233985	0.580924
ENSG00000049249_TNFRSF9	1.16918	0.516477	0.0235889	0.58181
ENSG00000120889_TNFRSF10B	0.188988	0.0834732	0.0235709	0.58181
ENSG00000123700_KCNJ2	0.582216	0.257092	0.0235358	0.58181
ENSG00000138449_SLC40A1	-0.243763	0.107691	0.0236029	0.58181
ENSG00000126814_TRMT5	-0.277756	0.122859	0.0237733	0.584967
ENSG00000174059_CD34	0.272708	0.120686	0.0238432	0.58509
ENSG00000176018_LYSMD3	-0.266015	0.117741	0.0238631	0.58509
ENSG00000054598_FOXC1	0.313125	0.138983	0.0242607	0.592129
ENSG00000165895_ARHGAP42	-0.327692	0.14543	0.0242421	0.592129
ENSG00000187957_DNER	0.640668	0.284402	0.0242788	0.592129
ENSG00000058056_USP13	0.312401	0.139167	0.024782	0.602915
ENSG00000059378_PARP12	0.488233	0.217728	0.0249354	0.602915
ENSG00000110446_SLC15A3	0.508348	0.226594	0.0248694	0.602915
ENSG00000137936_BCAR3	-0.278628	0.124207	0.0248802	0.602915
ENSG00000204267_TAP2	0.32203	0.143613	0.0249395	0.602915
ENSG00000084112_SSH1	-0.225759	0.100809	0.0251256	0.606353
ENSG00000206538_VGLL3	0.167636	0.0749705	0.0253496	0.610691
ENSG00000150510_FAM124A	0.577963	0.258842	0.0255571	0.614618
ENSG00000010818_HIVEP2	0.295782	0.132521	0.0256175	0.614999
ENSG00000178567_EPM2AIP1	-0.240309	0.107796	0.025794	0.617314
ENSG00000197256_KANK2	-0.242904	0.108967	0.0258034	0.617314
ENSG00000162433_AK4	0.200801	0.0901626	0.025941	0.619533
ENSG00000143494_VASH2	0.74897	0.336715	0.0261253	0.622856
ENSG00000102468_HTR2A	0.710717	0.320448	0.0265623	0.625562
ENSG00000105185_PDCD5	0.228462	0.102864	0.0263503	0.625562
ENSG00000110888_CAPRIN2	-0.268935	0.121265	0.0265719	0.625562
ENSG00000148082_SHC3	0.795717	0.358392	0.0264025	0.625562
ENSG00000164300_SERINC5	-0.21292	0.0960131	0.0265809	0.625562
ENSG00000164761_TNFRSF11B	0.373891	0.168623	0.0266013	0.625562
ENSG00000172716_SLFN11	0.354102	0.159577	0.0264859	0.625562
ENSG00000279232_AC008522.1	0.376332	0.169678	0.0265604	0.625562
ENSG00000163781_TOPBP1	0.285485	0.128891	0.0267645	0.628329
ENSG00000136158_SPRY2	-0.247252	0.111679	0.0268319	0.62884
ENSG00000083799_CYLD	0.309772	0.140102	0.0270321	0.630332
ENSG00000128271_ADORA2A	2.27196	1.02713	0.02697	0.630332
ENSG00000184588_PDE4B	0.420116	0.190008	0.0270325	0.630332
ENSG00000101974_ATP11C	0.228889	0.103621	0.027182	0.630982
ENSG00000153012_LGI2	0.31186	0.14112	0.027113	0.630982
ENSG00000161791_FMNL3	0.244423	0.110665	0.0271975	0.630982
ENSG00000138944_SHISAL1	-0.202093	0.0915753	0.0273243	0.632859
ENSG00000144136_SLC20A1	-0.298169	0.135188	0.0274134	0.633861
ENSG00000156030_ELMSAN1	0.248605	0.112756	0.0274677	0.634054
ENSG00000184708_EIF4ENIF1	0.290283	0.131815	0.0276511	0.637221
ENSG00000084731_KIF3C	-0.242885	0.110466	0.0278975	0.638634
ENSG00000133121_STARD13	0.22331	0.101559	0.0278907	0.638634
ENSG00000154188_ANGPT1	0.380898	0.17314	0.027811	0.638634
ENSG00000175084_DES	-0.743841	0.33826	0.0278765	0.638634
ENSG00000123689_G0S2	1.47644	0.671817	0.0279719	0.639279
ENSG00000133424_LARGE1	0.192102	0.0876002	0.0283114	0.642846
ENSG00000161533_ACOX1	0.238321	0.108678	0.0283143	0.642846
ENSG00000184014_DENND5A	0.178107	0.0812099	0.0282955	0.642846
ENSG00000250742_LINC02381	0.412761	0.188225	0.0283138	0.642846
ENSG00000197045_GMFB	-0.165103	0.0753521	0.0284454	0.644107
ENSG00000243753_HLA-L	0.640234	0.292232	0.0284631	0.644107
ENSG00000086061_DNAJA1	0.211486	0.0965941	0.0285658	0.644318
ENSG00000196683_TOMM7	0.179076	0.0817866	0.028557	0.644318
ENSG00000197696_NMB	0.283394	0.129502	0.0286445	0.645039
ENSG00000116747_TROVE2	-0.248524	0.113623	0.0287236	0.645765
ENSG00000118473_SGIP1	-0.292402	0.133863	0.0289369	0.649431
ENSG00000146374_RSPO3	1.12376	0.514603	0.0289807	0.649431
ENSG00000130635_COL5A1	-0.200072	0.0916513	0.0290376	0.649652
ENSG00000169554_ZEB2	0.191008	0.0875381	0.0291099	0.650215
ENSG00000081923_ATP8B1	-0.191323	0.0877372	0.0292098	0.650343
ENSG00000163513_TGFBR2	0.151471	0.0694616	0.0292095	0.650343
ENSG00000148498_PARD3	-0.27669	0.12696	0.029305	0.651412
ENSG00000108175_ZMIZ1	-0.231747	0.106426	0.0294409	0.651561
ENSG00000146278_PNRC1	0.330966	0.151981	0.0294301	0.651561
ENSG00000154127_UBASH3B	-0.272598	0.125269	0.0295478	0.651561
ENSG00000168310_IRF2	0.333039	0.153015	0.0295175	0.651561
ENSG00000196878_LAMB3	0.377108	0.17326	0.0295144	0.651561
ENSG00000170017_ALCAM	0.228962	0.105324	0.0297135	0.654172
ENSG00000159231_CBR3	0.604865	0.278345	0.0297744	0.654467
ENSG00000116016_EPAS1	0.173769	0.0801672	0.0301908	0.661514
ENSG00000121440_PDZRN3	0.190867	0.0880346	0.030152	0.661514
ENSG00000139083_ETV6	0.404646	0.187099	0.0305609	0.667504
ENSG00000164040_PGRMC2	-0.160512	0.0742079	0.0305413	0.667504
ENSG00000100968_NFATC4	0.310995	0.143887	0.0306663	0.668749
ENSG00000069535_MAOB	0.934327	0.432877	0.0308958	0.670898
ENSG00000185753_CXorf38	0.275896	0.127835	0.0309107	0.670898
ENSG00000266094_RASSF5	0.805928	0.373257	0.0308366	0.670898
ENSG00000197442_MAP3K5	0.447804	0.207626	0.0310228	0.672274
ENSG00000151276_MAGI1	-0.240145	0.111408	0.0311196	0.672992
ENSG00000154447_SH3RF1	-0.224665	0.104248	0.0311534	0.672992
ENSG00000125450_NUP85	0.283765	0.131858	0.0313936	0.67644
ENSG00000151422_FER	0.305701	0.142107	0.03146	0.67644
ENSG00000249624_AP000295.1	1.10991	0.515848	0.0314278	0.67644
ENSG00000170464_DNAJC18	0.328232	0.152688	0.0315796	0.677955
ENSG00000165246_NLGN4Y	0.617038	0.287311	0.031743	0.679349
ENSG00000188487_INSC	-0.887515	0.413205	0.0317234	0.679349
ENSG00000128245_YWHAH	-0.181048	0.0844007	0.0319451	0.681625
ENSG00000255639_AC005833.1	0.571437	0.266397	0.0319481	0.681625
ENSG00000160285_LSS	0.164906	0.0769411	0.0320911	0.682567
ENSG00000166025_AMOTL1	-0.191617	0.089382	0.0320495	0.682567
ENSG00000049540_ELN	0.236365	0.110482	0.0324028	0.6864
ENSG00000144320_LNPK	0.294062	0.137391	0.0323277	0.6864
ENSG00000146426_TIAM2	0.42882	0.20046	0.0324205	0.6864
ENSG00000100902_PSMA6	0.223289	0.104416	0.0324788	0.686581
ENSG00000069493_CLEC2D	0.789503	0.369375	0.0325655	0.687339
ENSG00000181804_SLC9A9	0.351652	0.164569	0.0326142	0.687339
ENSG00000092607_TBX15	-0.331981	0.155917	0.0332363	0.695382
ENSG00000105329_TGFB1	-0.189398	0.0889578	0.0332478	0.695382
ENSG00000108312_UBTF	-0.191303	0.0897962	0.0331379	0.695382
ENSG00000151893_CACUL1	0.213629	0.100338	0.033246	0.695382
ENSG00000167106_FAM102A	-0.210134	0.0986896	0.0332341	0.695382
ENSG00000100911_PSME2	0.321753	0.151503	0.0336913	0.697338
ENSG00000110092_CCND1	-0.199325	0.0937707	0.0335314	0.697338
ENSG00000116044_NFE2L2	0.200405	0.0943769	0.0337158	0.697338
ENSG00000134333_LDHA	0.136366	0.0641843	0.0336203	0.697338
ENSG00000144824_PHLDB2	-0.207742	0.0978209	0.0336951	0.697338
ENSG00000145779_TNFAIP8	1.20922	0.569552	0.0337454	0.697338
ENSG00000198131_ZNF544	-0.34362	0.161604	0.0334776	0.697338
ENSG00000215146_BX322639.1	-0.786648	0.370453	0.033714	0.697338
ENSG00000101911_PRPS2	-0.308623	0.145522	0.0339387	0.700283
ENSG00000078747_ITCH	0.176532	0.083481	0.0344611	0.700588
ENSG00000120337_TNFSF18	1.46671	0.692258	0.0341132	0.700588
ENSG00000131242_RAB11FIP4	-1.15589	0.546192	0.0343218	0.700588
ENSG00000134851_TMEM165	0.205403	0.0971613	0.0345117	0.700588
ENSG00000136044_APPL2	-0.187013	0.0883877	0.0343595	0.700588
ENSG00000136114_THSD1	-0.272367	0.1288	0.0344589	0.700588
ENSG00000152104_PTPN14	0.207662	0.0980207	0.0341284	0.700588
ENSG00000156639_ZFAND3	0.191251	0.090352	0.0342828	0.700588
ENSG00000162909_CAPN2	-0.176411	0.0832948	0.0341822	0.700588
ENSG00000169908_TM4SF1	-0.141332	0.0666843	0.0340545	0.700588
ENSG00000204261_PSMB8-AS1	0.901219	0.426198	0.034468	0.700588
ENSG00000052126_PLEKHA5	-0.203021	0.0960808	0.0345986	0.70132
ENSG00000066629_EML1	-0.210935	0.099965	0.0348506	0.704046
ENSG00000077312_SNRPA	-0.361097	0.171205	0.0349313	0.704046
ENSG00000159216_RUNX1	0.170605	0.0808252	0.0347906	0.704046
ENSG00000184988_TMEM106A	0.45918	0.217715	0.0349371	0.704046
ENSG00000151693_ASAP2	-0.25606	0.121507	0.0350852	0.704639
ENSG00000180875_GREM2	-0.212684	0.100943	0.0351196	0.704639
ENSG00000259049_AL139317.3	-0.787095	0.373498	0.0350864	0.704639
ENSG00000234745_HLA-B	0.157581	0.0748299	0.0352167	0.705561
ENSG00000101347_SAMHD1	0.337828	0.160567	0.0353818	0.707841
ENSG00000065717_TLE2	-0.678659	0.323772	0.0360734	0.70816
ENSG00000081320_STK17B	0.29148	0.138899	0.0358607	0.70816
ENSG00000106366_SERPINE1	-0.18287	0.0869728	0.0355002	0.70816
ENSG00000113070_HBEGF	0.422343	0.201191	0.0357976	0.70816
ENSG00000132471_WBP2	0.224831	0.107036	0.0356832	0.70816
ENSG00000138347_MYPN	-0.430026	0.205097	0.036021	0.70816
ENSG00000140285_FGF7	0.179452	0.0856554	0.0361672	0.70816
ENSG00000141664_ZCCHC2	0.381159	0.181823	0.0360538	0.70816
ENSG00000160058_BSDC1	0.221846	0.105638	0.0357235	0.70816
ENSG00000164889_SLC4A2	-0.201064	0.0956815	0.0356064	0.70816
ENSG00000167996_FTH1	0.162537	0.0774918	0.0359521	0.70816
ENSG00000179304_FAM156B	-0.601809	0.287243	0.0361599	0.70816
ENSG00000183688_RFLNB	-0.301872	0.143866	0.0358803	0.70816
ENSG00000185551_NR2F2	-0.224937	0.107048	0.0356172	0.70816
ENSG00000197386_HTT	-0.306496	0.146264	0.0361274	0.70816
ENSG00000128335_APOL2	0.871798	0.41693	0.0365287	0.713627
ENSG00000177694_NAALADL2	-0.45405	0.21717	0.0365499	0.713627
ENSG00000119335_SET	-0.143791	0.0688443	0.0367403	0.716331
ENSG00000065526_SPEN	0.206461	0.0990629	0.0371474	0.716798
ENSG00000072133_RPS6KA6	-0.353694	0.169726	0.0371679	0.716798
ENSG00000106144_CASP2	-0.319794	0.153473	0.0371865	0.716798
ENSG00000116679_IVNS1ABP	-0.178331	0.0854896	0.0369788	0.716798
ENSG00000124479_NDP	1.00095	0.479961	0.037025	0.716798
ENSG00000128284_APOL3	1.05417	0.506013	0.0372245	0.716798
ENSG00000157216_SSBP3	-0.209522	0.100389	0.036878	0.716798
ENSG00000158092_NCK1	0.262093	0.125819	0.0372422	0.716798
ENSG00000163322_ABRAXAS1	-0.282026	0.1352	0.0369796	0.716798
ENSG00000171208_NETO2	-0.505398	0.242726	0.037326	0.716798
ENSG00000185630_PBX1	-0.24352	0.11696	0.0373354	0.716798
ENSG00000151789_ZNF385D	-0.312541	0.15035	0.0376393	0.720996
ENSG00000182179_UBA7	0.359121	0.172775	0.0376585	0.720996
ENSG00000198121_LPAR1	0.203726	0.0981044	0.0378358	0.723388
ENSG00000143437_ARNT	0.216187	0.104168	0.0379522	0.724609
ENSG00000128039_SRD5A3	0.291246	0.140422	0.0380727	0.72525
ENSG00000164647_STEAP1	0.260862	0.125785	0.0380908	0.72525
ENSG00000099194_SCD	-0.170034	0.0820431	0.0382196	0.726699
ENSG00000117602_RCAN3	-0.286343	0.138267	0.038365	0.727459
ENSG00000176463_SLCO3A1	0.325656	0.157247	0.0383606	0.727459
ENSG00000079215_SLC1A3	0.219409	0.106156	0.0387482	0.73091
ENSG00000086062_B4GALT1	0.177666	0.0859303	0.0386813	0.73091
ENSG00000091527_CDV3	0.255277	0.123517	0.0387588	0.73091
ENSG00000109586_GALNT7	-0.201543	0.0974623	0.0386483	0.73091
ENSG00000106688_SLC1A1	-0.202956	0.0984538	0.0392619	0.739052
ENSG00000169914_OTUD3	-0.384042	0.186332	0.0392976	0.739052
ENSG00000115415_STAT1	0.213523	0.103731	0.0395498	0.740539
ENSG00000142875_PRKACB	-0.204098	0.0991323	0.0395092	0.740539
ENSG00000198917_SPOUT1	-0.275389	0.133715	0.0394451	0.740539
ENSG00000264364_DYNLL2	-0.165036	0.0801929	0.0395913	0.740539
ENSG00000114270_COL7A1	0.526324	0.256024	0.0398056	0.742079
ENSG00000151694_ADAM17	0.214294	0.104233	0.0397916	0.742079
ENSG00000161638_ITGA5	-0.21005	0.102219	0.0398886	0.742079
ENSG00000179588_ZFPM1	0.448212	0.218077	0.0398507	0.742079
ENSG00000264668_AC138696.1	-1.1124	0.541556	0.0399683	0.742561
ENSG00000013374_NUB1	0.305782	0.148976	0.0401158	0.744299
ENSG00000026950_BTN3A1	0.327138	0.159787	0.040625	0.750205
ENSG00000111801_BTN3A3	0.293001	0.143132	0.0406515	0.750205
ENSG00000135048_CEMIP2	0.269119	0.13139	0.0405359	0.750205
ENSG00000196954_CASP4	0.264313	0.12907	0.0405766	0.750205
ENSG00000117155_SSX2IP	-0.293156	0.143534	0.0411102	0.751724
ENSG00000120149_MSX2	0.442537	0.216678	0.041115	0.751724
ENSG00000130702_LAMA5	0.223421	0.109273	0.040893	0.751724
ENSG00000134531_EMP1	-0.203232	0.0994637	0.0410254	0.751724
ENSG00000142871_CYR61	0.149391	0.0730981	0.0409828	0.751724
ENSG00000172817_CYP7B1	1.58153	0.773434	0.0408734	0.751724
ENSG00000182575_NXPH3	-0.394591	0.193088	0.0409951	0.751724
ENSG00000148143_ZNF462	0.362649	0.177831	0.0414209	0.753325
ENSG00000165259_HDX	0.557234	0.273109	0.0413166	0.753325
ENSG00000178761_FAM219B	-0.224992	0.110318	0.0414007	0.753325
ENSG00000198576_ARC	-0.485645	0.238095	0.0413793	0.753325
ENSG00000137872_SEMA6D	-0.33846	0.166161	0.0416564	0.756612
ENSG00000103657_HERC1	0.301803	0.14822	0.0417318	0.756985
ENSG00000138316_ADAMTS14	-0.38723	0.190256	0.0418196	0.757582
ENSG00000141232_TOB1	-0.230772	0.113483	0.0419982	0.758156
ENSG00000163702_IL17RC	-0.315483	0.155153	0.042016	0.758156
ENSG00000173744_AGFG1	0.199022	0.0978424	0.041941	0.758156
ENSG00000135912_TTLL4	-0.288302	0.142047	0.0423949	0.762004
ENSG00000162695_SLC30A7	0.188371	0.0928009	0.0423727	0.762004
ENSG00000177822_TENM3-AS1	0.768084	0.378395	0.0423722	0.762004
ENSG00000160953_MUM1	-0.213444	0.105271	0.0426032	0.764753
ENSG00000153044_CENPH	0.652192	0.322021	0.0428356	0.765936
ENSG00000172935_MRGPRF	-0.225351	0.111258	0.0428182	0.765936
ENSG00000196233_LCOR	-0.319997	0.157944	0.042763	0.765936
ENSG00000216775_AL109918.1	-0.257525	0.127217	0.0429397	0.766805
ENSG00000037965_HOXC8	-0.35631	0.17616	0.0431092	0.767115
ENSG00000047578_KIAA0556	0.232786	0.11517	0.0432543	0.767115
ENSG00000075420_FNDC3B	0.198196	0.097992	0.0431166	0.767115
ENSG00000107554_DNMBP	-0.205171	0.101525	0.0432905	0.767115
ENSG00000135077_HAVCR2	-0.233787	0.115641	0.0432112	0.767115
ENSG00000176974_SHMT1	0.620595	0.307024	0.0432459	0.767115
ENSG00000130813_C19orf66	0.374562	0.185451	0.043411	0.768263
ENSG00000112851_ERBIN	-0.163446	0.0810763	0.0438046	0.770847
ENSG00000115353_TACR1	-0.643	0.319149	0.0439326	0.770847
ENSG00000116138_DNAJC16	0.246055	0.122088	0.0438627	0.770847
ENSG00000128591_FLNC	-0.232107	0.11526	0.0440335	0.770847
ENSG00000134532_SOX5	0.879288	0.435909	0.0436811	0.770847
ENSG00000135334_AKIRIN2	-0.207997	0.103251	0.043958	0.770847
ENSG00000166503_HDGFL3	-0.243782	0.121033	0.0439903	0.770847
ENSG00000171988_JMJD1C	-0.243409	0.120925	0.0441264	0.770847
ENSG00000174136_RGMB	0.174512	0.0867155	0.0441713	0.770847
ENSG00000174839_DENND6A	0.320172	0.158938	0.0439628	0.770847
ENSG00000231528_FAM225A	-0.210406	0.104538	0.0441434	0.770847
ENSG00000011052_NME1-NME2	-0.549486	0.273157	0.0442607	0.77123
ENSG00000173598_NUDT4	-0.158309	0.0787141	0.044305	0.77123
ENSG00000090776_EFNB1	-0.282765	0.140717	0.044488	0.773441
ENSG00000147234_FRMPD3	-0.52083	0.259941	0.0451078	0.781264
ENSG00000179820_MYADM	-0.162139	0.0809052	0.0450638	0.781264
ENSG00000280789_PAGR1	-0.271526	0.135497	0.0450778	0.781264
ENSG00000080947_CROCCP3	-1.12531	0.563165	0.045696	0.783587
ENSG00000107951_MTPAP	-0.288183	0.144138	0.0455701	0.783587
ENSG00000113758_DBN1	-0.220037	0.11006	0.0455827	0.783587
ENSG00000120254_MTHFD1L	-0.215614	0.107822	0.0455305	0.783587
ENSG00000139289_PHLDA1	-0.208581	0.104361	0.0456458	0.783587
ENSG00000144366_GULP1	-0.337544	0.168731	0.0454485	0.783587
ENSG00000151025_GPR158	0.88632	0.443501	0.0456663	0.783587
ENSG00000165424_ZCCHC24	-0.20001	0.100012	0.0455153	0.783587
ENSG00000003989_SLC7A2	1.88537	0.944995	0.0460309	0.784644
ENSG00000035681_NSMAF	0.188231	0.0943031	0.0459311	0.784644
ENSG00000117226_GBP3	0.708148	0.355052	0.0460987	0.784644
ENSG00000140525_FANCI	0.445914	0.223486	0.0460143	0.784644
ENSG00000162636_FAM102B	-0.297586	0.149112	0.045964	0.784644
ENSG00000189283_FHIT	1.16141	0.582274	0.0460856	0.784644
ENSG00000041353_RAB27B	0.382437	0.19187	0.0462386	0.784962
ENSG00000111371_SLC38A1	0.519542	0.260783	0.0463448	0.784962
ENSG00000166979_EVA1C	0.412904	0.207207	0.0462925	0.784962
ENSG00000186001_LRCH3	0.319661	0.160339	0.04619	0.784962
ENSG00000112759_SLC29A1	-0.26106	0.131128	0.0464944	0.78653
ENSG00000065615_CYB5R4	0.275442	0.138427	0.046613	0.787572
ENSG00000214548_MEG3	-0.217082	0.109163	0.0467454	0.788843
ENSG00000010030_ETV7	1.11534	0.561359	0.0469386	0.79023
ENSG00000129467_ADCY4	0.384975	0.193764	0.0469421	0.79023
ENSG00000122694_GLIPR2	-0.173804	0.0875678	0.0471674	0.793055
ENSG00000165322_ARHGAP12	-0.202566	0.102146	0.0473561	0.795259
ENSG00000141510_TP53	0.258611	0.130493	0.0475021	0.796743
ENSG00000050730_TNIP3	1.0373	0.52437	0.0479092	0.801206
ENSG00000166128_RAB8B	0.276866	0.139981	0.0479424	0.801206
ENSG00000231290_APCDD1L-DT	-0.396526	0.200442	0.0479	0.801206
ENSG00000125779_PANK2	-0.207203	0.104921	0.048285	0.805739
ENSG00000134070_IRAK2	0.800402	0.405379	0.0483304	0.805739
ENSG00000168497_CAVIN2	-0.39168	0.198587	0.0485715	0.808099
ENSG00000264343_NOTCH2NLA	0.20208	0.102465	0.048589	0.808099
ENSG00000198721_ECI2	-0.187256	0.0949914	0.0486899	0.808804
ENSG00000156466_GDF6	-0.383159	0.194428	0.0487582	0.808964
ENSG00000165806_CASP7	0.357507	0.181503	0.0488725	0.809191
ENSG00000180806_HOXC9	-0.343271	0.174288	0.0488891	0.809191
ENSG00000186395_KRT10	0.282716	0.143599	0.0489775	0.809683
ENSG00000243649_CFB	0.554003	0.281487	0.0490533	0.809965
ENSG00000136895_GARNL3	-1.19135	0.60628	0.0494118	0.814911
ENSG00000123610_TNFAIP6	2.18236	1.11097	0.0494867	0.815172
ENSG00000186814_ZSCAN30	-0.24791	0.126254	0.049578	0.815702
ENSG00000172339_ALG14	0.372768	0.190024	0.0497989	0.818362
ENSG00000184922_FMNL1	0.408185	0.208283	0.0500236	0.820461
ENSG00000186767_SPIN4	-0.389131	0.198579	0.0500455	0.820461
ENSG00000197971_MBP	-0.380166	0.194276	0.0503676	0.824762
ENSG00000131737_KRT34	0.495831	0.253567	0.0505332	0.825446
ENSG00000136717_BIN1	-0.238284	0.121913	0.0506366	0.825446
ENSG00000198873_GRK5	-0.239193	0.122328	0.050542	0.825446
ENSG00000251349_MSANTD3-TMEFF1	-0.279274	0.142892	0.0506486	0.825446
ENSG00000131873_CHSY1	-0.167709	0.0859029	0.0509019	0.828354
ENSG00000170035_UBE2E3	-0.178671	0.0915358	0.050947	0.828354
ENSG00000159212_CLIC6	0.812997	0.416775	0.0510946	0.829052
ENSG00000244560_AC004890.2	-0.526773	0.270063	0.05111	0.829052
ENSG00000150593_PDCD4	-0.162111	0.0831859	0.0513213	0.830527
ENSG00000160789_LMNA	-0.160592	0.0823938	0.051286	0.830527
ENSG00000154175_ABI3BP	0.12748	0.0654375	0.0514	0.830826
ENSG00000095261_PSMD5	-0.300748	0.154542	0.0516481	0.833861
ENSG00000040275_SPDL1	-0.219953	0.113159	0.0519259	0.836388
ENSG00000184599_FAM19A3	0.98844	0.508398	0.0518686	0.836388
ENSG00000075539_FRYL	-0.223692	0.115198	0.0521603	0.837234
ENSG00000108551_RASD1	0.232301	0.11958	0.0520588	0.837234
ENSG00000152952_PLOD2	0.210515	0.108404	0.0521431	0.837234
ENSG00000240184_PCDHGC3	-0.159662	0.0823067	0.0523996	0.840098
ENSG00000136098_NEK3	-0.49678	0.256359	0.0526444	0.843044
ENSG00000166387_PPFIBP2	0.373438	0.193	0.0530006	0.847764
ENSG00000267459_AC006116.7	-0.950789	0.491557	0.0530835	0.848108
ENSG00000083857_FAT1	0.209751	0.108526	0.0532695	0.849114
ENSG00000102287_GABRE	-0.530049	0.274186	0.0532153	0.849114
ENSG00000106483_SFRP4	0.491033	0.254137	0.0533396	0.84922
ENSG00000120742_SERP1	0.184936	0.0957384	0.0533992	0.84922
ENSG00000168994_PXDC1	-0.173202	0.0897429	0.0536096	0.851584
ENSG00000104824_HNRNPL	0.156977	0.0814111	0.0538305	0.854111
ENSG00000019549_SNAI2	-0.162216	0.0841616	0.0539259	0.854642
ENSG00000099377_HSD3B7	-0.216246	0.112254	0.0540531	0.855484
ENSG00000125772_GPCPD1	-0.311629	0.1618	0.054103	0.855484
ENSG00000188157_AGRN	0.219377	0.113971	0.0542492	0.856815
ENSG00000139514_SLC7A1	0.173543	0.0902908	0.0545996	0.861364
ENSG00000113810_SMC4	-0.18658	0.097162	0.0548198	0.861882
ENSG00000151006_PRSS53	-0.599359	0.312091	0.0547996	0.861882
ENSG00000182752_PAPPA	-0.149966	0.0780572	0.0547018	0.861882
ENSG00000265972_TXNIP	-0.196995	0.102748	0.0552037	0.866931
ENSG00000168214_RBPJ	0.155332	0.0810995	0.055451	0.868996
ENSG00000170899_GSTA4	-0.229658	0.11991	0.0554612	0.868996
ENSG00000274286_ADRA2B	-0.46007	0.240276	0.0555241	0.868996
ENSG00000197056_ZMYM1	-0.336586	0.175846	0.0556082	0.869327
ENSG00000153162_BMP6	-0.279264	0.146014	0.0558014	0.87136
ENSG00000164830_OXR1	-0.163883	0.0858112	0.0561576	0.875931
ENSG00000148671_ADIRF	0.165693	0.0868371	0.056379	0.878392
ENSG00000124508_BTN2A2	0.37379	0.196044	0.0565646	0.880291
ENSG00000156804_FBXO32	0.202379	0.106198	0.0566923	0.88098
ENSG00000205885_C1RL-AS1	-0.749731	0.39349	0.0567365	0.88098
ENSG00000166347_CYB5A	0.208972	0.109793	0.0569969	0.884028
ENSG00000204209_DAXX	0.23017	0.121008	0.0571576	0.885526
ENSG00000105372_RPS19	0.1291	0.0679054	0.05728	0.885773
ENSG00000163820_FYCO1	-0.174074	0.0915695	0.0573019	0.885773
ENSG00000237807_AC022034.1	0.419527	0.220779	0.0574054	0.88638
ENSG00000139926_FRMD6	0.156064	0.0821598	0.0574965	0.886795
ENSG00000133401_PDZD2	0.807731	0.425493	0.057651	0.887803
ENSG00000197555_SIPA1L1	-0.292117	0.153904	0.0576905	0.887803
ENSG00000169255_B3GALNT1	-0.242572	0.127836	0.0577583	0.887857
ENSG00000245848_CEBPA	-0.236012	0.124425	0.057851	0.888293
ENSG00000162645_GBP2	0.706895	0.372838	0.0579622	0.889011
ENSG00000064195_DLX3	-0.232041	0.122431	0.0580548	0.889444
ENSG00000101096_NFATC2	-0.682281	0.360298	0.0582707	0.889788
ENSG00000101265_RASSF2	-0.216651	0.114403	0.0582574	0.889788
ENSG00000132591_ERAL1	-0.220215	0.116239	0.0581578	0.889788
ENSG00000163485_ADORA1	-0.329454	0.174281	0.0587092	0.895494
ENSG00000001461_NIPAL3	-0.206264	0.109211	0.0589348	0.896518
ENSG00000117877_CD3EAP	-0.323349	0.171272	0.0590362	0.896518
ENSG00000136859_ANGPTL2	-0.134144	0.0710428	0.0589974	0.896518
ENSG00000152784_PRDM8	0.441881	0.23392	0.0588888	0.896518
ENSG00000110400_NECTIN1	-0.246859	0.131005	0.0595187	0.902853
ENSG00000221988_PPT2	-0.49077	0.260603	0.0596725	0.904192
ENSG00000175155_YPEL2	0.32142	0.170804	0.0598628	0.905089
ENSG00000240875_LINC00886	-0.73816	0.39222	0.0598352	0.905089
ENSG00000101825_MXRA5	0.168497	0.0896628	0.0602126	0.907785
ENSG00000173905_GOLIM4	-0.142885	0.076026	0.0601872	0.907785
ENSG00000197763_TXNRD3	-0.275561	0.146649	0.0602384	0.907785
ENSG00000058453_CROCC	-0.236319	0.125914	0.0605421	0.908226
ENSG00000110911_SLC11A2	0.628047	0.334745	0.0606282	0.908226
ENSG00000111674_ENO2	-0.187542	0.100012	0.0607673	0.908226
ENSG00000114744_COMMD2	-0.208238	0.111048	0.0607628	0.908226
ENSG00000198832_SELENOM	0.165322	0.0881134	0.0606221	0.908226
ENSG00000213742_ZNF337-AS1	-0.885844	0.472452	0.0607941	0.908226
ENSG00000214575_CPEB1	-0.326578	0.174118	0.0607083	0.908226
ENSG00000273604_EPOP	0.581894	0.310322	0.0607746	0.908226
ENSG00000011114_BTBD7	-0.211387	0.112782	0.0608892	0.908665
ENSG00000100478_AP4S1	-0.388804	0.20756	0.0610391	0.909917
ENSG00000135148_TRAFD1	0.174783	0.0933562	0.0611767	0.910017
ENSG00000261040_WFDC21P	-0.527052	0.281513	0.0611776	0.910017
ENSG00000008513_ST3GAL1	0.18569	0.0993285	0.06156	0.910766
ENSG00000065923_SLC9A7	-0.260181	0.139114	0.0614466	0.910766
ENSG00000103257_SLC7A5	0.213744	0.114269	0.06141	0.910766
ENSG00000148153_INIP	0.208893	0.111645	0.061339	0.910766
ENSG00000151773_CCDC122	-0.808403	0.432534	0.0616238	0.910766
ENSG00000169118_CSNK1G1	-0.189052	0.101103	0.0614983	0.910766
ENSG00000005810_MYCBP2	0.18579	0.099614	0.0621667	0.913073
ENSG00000021776_AQR	-0.178488	0.0955853	0.0618574	0.913073
ENSG00000089022_MAPKAPK5	0.226876	0.121652	0.0621861	0.913073
ENSG00000090924_PLEKHG2	-0.362478	0.194502	0.0623752	0.913073
ENSG00000154380_ENAH	-0.142327	0.0763406	0.0622696	0.913073
ENSG00000159131_GART	-0.212533	0.113968	0.0622013	0.913073
ENSG00000159433_STARD9	-0.349346	0.187346	0.0622224	0.913073
ENSG00000168209_DDIT4	0.213097	0.114187	0.0620128	0.913073
ENSG00000240764_PCDHGC5	-0.38451	0.206311	0.0623584	0.913073
ENSG00000107175_CREB3	0.165782	0.089056	0.0626665	0.916365
ENSG00000127920_GNG11	0.181096	0.0973236	0.0627778	0.917021
ENSG00000104936_DMPK	-0.280906	0.151041	0.0629143	0.917074
ENSG00000153551_CMTM7	-0.334215	0.179662	0.0628512	0.917074
ENSG00000092148_HECTD1	-0.135031	0.072664	0.063128	0.917591
ENSG00000103034_NDRG4	-0.513196	0.27627	0.063228	0.917591
ENSG00000141750_STAC2	-0.476851	0.256527	0.0630451	0.917591
ENSG00000152082_MZT2B	0.165563	0.0891829	0.0633907	0.917591
ENSG00000152133_GPATCH11	-0.262113	0.141204	0.0634151	0.917591
ENSG00000160877_NACC1	-0.185082	0.0996879	0.0633655	0.917591
ENSG00000185219_ZNF445	-0.210862	0.113568	0.063353	0.917591
ENSG00000152942_RAD17	-0.250206	0.134872	0.0635763	0.918961
ENSG00000074621_SLC24A1	-0.292363	0.157701	0.0637532	0.920206
ENSG00000197536_C5orf56	0.691493	0.373053	0.0637958	0.920206
ENSG00000068079_IFI35	0.409387	0.220989	0.063951	0.920207
ENSG00000143554_SLC27A3	-0.286283	0.154627	0.0641068	0.920207
ENSG00000148672_GLUD1	-0.138123	0.0745739	0.0640018	0.920207
ENSG00000187479_C11orf96	1.06949	0.57768	0.0641193	0.920207
ENSG00000204304_PBX2	-0.18334	0.0990343	0.0641292	0.920207
ENSG00000186684_CYP27C1	-0.275126	0.14866	0.0642116	0.920433
ENSG00000071794_HLTF	-0.179928	0.0973789	0.0646445	0.9209
ENSG00000101019_UQCC1	-0.197334	0.106701	0.0643995	0.9209
ENSG00000156052_GNAQ	-0.156787	0.0848041	0.0644856	0.9209
ENSG00000169926_KLF13	-0.191296	0.103404	0.0643144	0.9209
ENSG00000172572_PDE3A	-0.288472	0.156099	0.0646007	0.9209
ENSG00000176438_SYNE3	-0.231901	0.125487	0.0646026	0.9209
ENSG00000149115_TNKS1BP1	0.12783	0.0692067	0.0647358	0.92125
ENSG00000105048_TNNT1	0.845832	0.458298	0.0649509	0.921496
ENSG00000109654_TRIM2	-0.172858	0.0936607	0.0649533	0.921496
ENSG00000109805_NCAPG	-0.666993	0.36128	0.0648639	0.921496
ENSG00000151576_QTRT2	-0.254527	0.13802	0.0651638	0.921641
ENSG00000172403_SYNPO2	0.215575	0.116868	0.065094	0.921641
ENSG00000178573_MAF	-0.209376	0.113525	0.0651368	0.921641
ENSG00000161298_ZNF382	0.499654	0.271154	0.0653739	0.922853
ENSG00000177133_LINC00982	-0.667398	0.362199	0.0653832	0.922853
ENSG00000147862_NFIB	0.216819	0.117708	0.0654744	0.923195
ENSG00000116260_QSOX1	0.123244	0.0669635	0.0657005	0.925439
ENSG00000184517_ZFP1	-0.348746	0.189553	0.0657923	0.925786
ENSG00000149269_PAK1	-0.273663	0.148834	0.0659571	0.926461
ENSG00000152484_USP12	0.237269	0.129049	0.0659744	0.926461
ENSG00000005884_ITGA3	-0.210037	0.114333	0.0662007	0.927839
ENSG00000164023_SGMS2	0.178601	0.0972233	0.066207	0.927839
ENSG00000141741_MIEN1	0.185254	0.100923	0.0664173	0.927959
ENSG00000165029_ABCA1	0.247746	0.134963	0.0664071	0.927959
ENSG00000173281_PPP1R3B	-0.17162	0.0934772	0.0663644	0.927959
ENSG00000050438_SLC4A8	0.799756	0.437784	0.0677257	0.929266
ENSG00000069275_NUCKS1	-0.146229	0.0797766	0.0668059	0.929266
ENSG00000082014_SMARCD3	-0.246464	0.134622	0.067132	0.929266
ENSG00000090905_TNRC6A	-0.260637	0.142632	0.0676497	0.929266
ENSG00000101856_PGRMC1	-0.141094	0.0772097	0.0676368	0.929266
ENSG00000102935_ZNF423	-0.318918	0.174521	0.0676418	0.929266
ENSG00000103335_PIEZO1	-0.149684	0.0817235	0.0670127	0.929266
ENSG00000104320_NBN	0.195082	0.106395	0.0667188	0.929266
ENSG00000109762_SNX25	-0.198274	0.108549	0.0677613	0.929266
ENSG00000133107_TRPC4	-0.404417	0.221249	0.0675675	0.929266
ENSG00000134775_FHOD3	0.363782	0.198434	0.0667636	0.929266
ENSG00000138311_ZNF365	-0.462168	0.252925	0.0676559	0.929266
ENSG00000146122_DAAM2	-0.206271	0.11279	0.0674278	0.929266
ENSG00000151458_ANKRD50	-0.189065	0.103286	0.0671748	0.929266
ENSG00000164663_USP49	0.453698	0.247611	0.066906	0.929266
ENSG00000181751_C5orf30	-0.238944	0.13059	0.0672907	0.929266
ENSG00000185432_METTL7A	0.172516	0.094373	0.0675456	0.929266
ENSG00000250462_LRRC37BP1	-0.307544	0.168388	0.0677899	0.929266
ENSG00000265485_LINC01915	-1.04661	0.572555	0.0675538	0.929266
ENSG00000128607_KLHDC10	0.229165	0.125537	0.0679296	0.929336
ENSG00000140406_TLNRD1	0.222288	0.121749	0.067882	0.929336
ENSG00000067066_SP100	0.249363	0.136744	0.068216	0.932097
ENSG00000166478_ZNF143	-0.278059	0.152513	0.0682746	0.932097
ENSG00000213516_RBMXL1	0.312613	0.171502	0.068334	0.932097
ENSG00000117228_GBP1	1.12762	0.61889	0.0684534	0.932575
ENSG00000171490_RSL1D1	-0.156004	0.0856378	0.0685041	0.932575
ENSG00000147912_FBXO10	-0.340773	0.187329	0.0688934	0.936951
ENSG00000267121_AC008105.3	1.06863	0.587632	0.0689828	0.937243
ENSG00000168394_TAP1	0.993844	0.546928	0.0691962	0.938064
ENSG00000197852_INKA2	-0.319523	0.175818	0.0691638	0.938064
ENSG00000224877_NDUFAF8	0.218982	0.120532	0.0692472	0.938064
ENSG00000013573_DDX11	-0.432538	0.238253	0.0694534	0.939045
ENSG00000182359_KBTBD3	0.531039	0.292512	0.0694556	0.939045
ENSG00000123505_AMD1	-0.145066	0.0799522	0.0696155	0.939367
ENSG00000136048_DRAM1	0.739477	0.407542	0.0696038	0.939367
ENSG00000157613_CREB3L1	-0.217543	0.120029	0.069922	0.942582
ENSG00000137713_PPP2R1B	0.23764	0.13116	0.0700121	0.942875
ENSG00000242125_SNHG3	-0.271496	0.149883	0.0700816	0.942891
ENSG00000130787_HIP1R	-0.290845	0.160733	0.070374	0.944984
ENSG00000166106_ADAMTS15	-0.333622	0.18437	0.0703705	0.944984
ENSG00000100344_PNPLA3	-0.877512	0.485605	0.0707549	0.946416
ENSG00000115758_ODC1	-0.162835	0.0900554	0.0705805	0.946416
ENSG00000148426_PROSER2	0.537625	0.297499	0.0707386	0.946416
ENSG00000158470_B4GALT5	0.190047	0.105158	0.0707237	0.946416
ENSG00000180758_GPR157	0.328432	0.181797	0.0708274	0.946468
ENSG00000162415_ZSWIM5	0.609645	0.337632	0.070973	0.94658
ENSG00000163625_WDFY3	-0.156474	0.0866561	0.0709672	0.94658
ENSG00000136052_SLC41A2	0.256528	0.142135	0.0711027	0.947395
ENSG00000188343_FAM92A	-0.203199	0.112627	0.0712053	0.947847
ENSG00000076716_GPC4	0.18772	0.104112	0.071378	0.948956
ENSG00000091844_RGS17	-0.39826	0.220917	0.0714261	0.948956
ENSG00000147872_PLIN2	0.13055	0.0724784	0.0716672	0.950604
ENSG00000177674_AGTRAP	0.303443	0.168477	0.0716878	0.950604
ENSG00000064999_ANKS1A	-0.220051	0.122346	0.0720819	0.952171
ENSG00000165490_DDIAS	0.762823	0.423926	0.0719514	0.952171
ENSG00000167617_CDC42EP5	0.300779	0.167205	0.07204	0.952171
ENSG00000266074_BAHCC1	0.242034	0.134501	0.0719394	0.952171
ENSG00000005238_FAM214B	-0.1828	0.101774	0.0724735	0.953693
ENSG00000006118_TMEM132A	0.273514	0.152257	0.0724308	0.953693
ENSG00000086289_EPDR1	0.131461	0.0731822	0.0724379	0.953693
ENSG00000157870_PRXL2B	-0.27409	0.152597	0.0724684	0.953693
ENSG00000061455_PRDM6	-1.0747	0.598856	0.0727204	0.953947
ENSG00000076108_BAZ2A	0.160003	0.0891908	0.0728229	0.953947
ENSG00000114346_ECT2	0.266117	0.148292	0.0727255	0.953947
ENSG00000128283_CDC42EP1	-0.177297	0.0987999	0.072732	0.953947
ENSG00000152402_GUCY1A2	0.383816	0.214015	0.0729074	0.953947
ENSG00000198791_CNOT7	-0.159538	0.0889513	0.0728862	0.953947
ENSG00000073060_SCARB1	0.221789	0.123793	0.0731957	0.955662
ENSG00000143149_ALDH9A1	0.139409	0.0778283	0.0732549	0.955662
ENSG00000162614_NEXN	-0.18928	0.105692	0.0733154	0.955662
ENSG00000166477_LEO1	-0.173087	0.0966488	0.0733108	0.955662
ENSG00000254004_ZNF260	0.215499	0.120371	0.0734068	0.955951
ENSG00000160213_CSTB	0.142782	0.0797834	0.073514	0.956445
ENSG00000188177_ZC3H6	-0.347662	0.194399	0.0737129	0.958129
ENSG00000068885_IFT80	-0.153426	0.0858399	0.073881	0.95941
ENSG00000092010_PSME1	0.201927	0.113051	0.0740734	0.961004
ENSG00000105926_MPP6	-0.275915	0.15473	0.074554	0.962716
ENSG00000111052_LIN7A	-0.368333	0.206363	0.0742801	0.962716
ENSG00000116514_RNF19B	0.328728	0.184288	0.0744599	0.962716
ENSG00000125734_GPR108	0.171796	0.0962781	0.0743625	0.962716
ENSG00000132967_HMGB1P5	-0.301645	0.169153	0.0745431	0.962716
ENSG00000080845_DLGAP4	-0.170442	0.09563	0.0746993	0.9633
ENSG00000131669_NINJ1	0.796688	0.447059	0.0747388	0.9633
ENSG00000005102_MEOX1	1.53165	0.860257	0.0750015	0.965158
ENSG00000087077_TRIP6	-0.148503	0.0834134	0.0750228	0.965158
ENSG00000133302_SLF1	0.404987	0.227599	0.0751763	0.965334
ENSG00000137177_KIF13A	-0.152628	0.0857647	0.0751387	0.965334
ENSG00000176225_RTTN	0.386232	0.217452	0.0757049	0.97092
ENSG00000177614_PGBD5	-0.492534	0.277346	0.075752	0.97092
ENSG00000065320_NTN1	0.301296	0.169889	0.0761475	0.971132
ENSG00000074054_CLASP1	0.193254	0.108869	0.0758807	0.971132
ENSG00000128641_MYO1B	0.149595	0.0843603	0.0761808	0.971132
ENSG00000157680_DGKI	0.216334	0.12194	0.0760468	0.971132
ENSG00000176490_DIRAS1	-0.231176	0.13037	0.0761907	0.971132
ENSG00000196177_ACADSB	0.247427	0.139423	0.0759566	0.971132
ENSG00000177189_RPS6KA3	0.179381	0.10119	0.0762765	0.971329
ENSG00000065613_SLK	-0.169175	0.0955627	0.0766764	0.972712
ENSG00000116396_KCNC4	-0.26329	0.148757	0.0767374	0.972712
ENSG00000143507_DUSP10	-0.243677	0.137644	0.0766699	0.972712
ENSG00000154122_ANKH	-0.200632	0.113332	0.0766776	0.972712
ENSG00000253293_HOXA10	-0.26705	0.150821	0.076621	0.972712
ENSG00000196872_KIAA1211L	-0.774155	0.437627	0.0768967	0.973837
ENSG00000023902_PLEKHO1	-0.163595	0.0925246	0.0770408	0.974767
ENSG00000054148_PHPT1	0.154596	0.0876375	0.0777252	0.97564
ENSG00000100767_PAPLN	0.329857	0.18719	0.078043	0.97564
ENSG00000101040_ZMYND8	-0.251905	0.143156	0.0784664	0.97564
ENSG00000105649_RAB3A	-0.931773	0.528203	0.0777248	0.97564
ENSG00000107816_LZTS2	-0.161719	0.0916407	0.0776129	0.97564
ENSG00000112306_RPS12	0.127697	0.0722849	0.0772994	0.97564
ENSG00000115602_IL1RL1	-0.419452	0.23844	0.0785519	0.97564
ENSG00000125637_PSD4	0.334396	0.189899	0.0782528	0.97564
ENSG00000131203_IDO1	2.28225	1.29246	0.0774267	0.97564
ENSG00000135945_REV1	0.224926	0.127909	0.0786647	0.97564
ENSG00000136813_ECPAS	0.148665	0.0844071	0.0781901	0.97564
ENSG00000138641_HERC3	-0.197088	0.111623	0.077453	0.97564
ENSG00000146433_TMEM181	-0.140163	0.0795152	0.0779485	0.97564
ENSG00000151967_SCHIP1	1.26605	0.719409	0.0784347	0.97564
ENSG00000156299_TIAM1	-0.266185	0.151256	0.0784357	0.97564
ENSG00000158301_GPRASP2	-0.217711	0.12378	0.0786015	0.97564
ENSG00000162772_ATF3	0.317902	0.180752	0.0786161	0.97564
ENSG00000169570_DTWD2	0.530998	0.30139	0.078098	0.97564
ENSG00000185306_C12orf56	0.415356	0.235095	0.077269	0.97564
ENSG00000206503_HLA-A	0.117767	0.0669386	0.0785219	0.97564
ENSG00000259171_AL163636.2	-0.205927	0.116791	0.0778652	0.97564
ENSG00000276141_WHAMMP3	0.484604	0.27523	0.0782848	0.97564
ENSG00000090554_FLT3LG	0.373932	0.212791	0.0788714	0.97596
ENSG00000096968_JAK2	0.329448	0.187427	0.0787924	0.97596
ENSG00000113966_ARL6	-0.33539	0.190923	0.0789733	0.97596
ENSG00000139364_TMEM132B	-0.38109	0.216935	0.0789689	0.97596
ENSG00000280237_MIR4697HG	-0.461631	0.262933	0.0791402	0.977148
ENSG00000138658_ZGRF1	-0.711204	0.405252	0.0792646	0.977809
ENSG00000112679_DUSP22	0.259812	0.148169	0.0795194	0.980077
ENSG00000094880_CDC23	-0.196684	0.112223	0.0796688	0.980168
ENSG00000170802_FOXN2	-0.302237	0.172448	0.0796668	0.980168
ENSG00000198055_GRK6	-0.28495	0.162648	0.0797841	0.980712
ENSG00000091073_DTX2	0.318278	0.182029	0.0803771	0.983204
ENSG00000092068_SLC7A8	-0.155682	0.0890245	0.0803333	0.983204
ENSG00000105137_SYDE1	0.16103	0.0920807	0.0803262	0.983204
ENSG00000176697_BDNF	-0.314973	0.179985	0.0801195	0.983204
ENSG00000205485_AC004980.1	0.411062	0.235123	0.0804142	0.983204
ENSG00000213741_RPS29	0.139051	0.0795346	0.0804115	0.983204
ENSG00000124226_RNF114	0.21777	0.124657	0.0806458	0.985163
ENSG00000072195_SPEG	-0.305645	0.175006	0.0807263	0.985275
ENSG00000169515_CCDC8	-0.24117	0.138129	0.0808153	0.985489
ENSG00000119599_DCAF4	-0.255472	0.146363	0.0809033	0.985693
ENSG00000004399_PLXND1	-0.178968	0.10276	0.0815764	0.985758
ENSG00000083067_TRPM3	-1.35419	0.777002	0.0813611	0.985758
ENSG00000106683_LIMK1	-0.151402	0.0868896	0.081428	0.985758
ENSG00000137815_RTF1	-0.148187	0.0849807	0.0811992	0.985758
ENSG00000147251_DOCK11	-0.268549	0.153918	0.0810283	0.985758
ENSG00000162616_DNAJB4	-0.207161	0.118939	0.0815537	0.985758
ENSG00000187790_FANCM	-0.497252	0.285471	0.0815316	0.985758
ENSG00000205336_ADGRG1	-0.276036	0.15847	0.0815295	0.985758
ENSG00000242732_RTL5	-0.248556	0.142738	0.0816228	0.985758
ENSG00000262454_MIR193BHG	-0.445511	0.255387	0.0810793	0.985758
ENSG00000058404_CAMK2B	-0.545614	0.313581	0.0818688	0.986707
ENSG00000149050_ZNF214	-0.511549	0.294048	0.0819158	0.986707
ENSG00000180340_FZD2	-0.268264	0.154146	0.0818019	0.986707
ENSG00000139620_KANSL2	-0.214534	0.123485	0.0823291	0.989096
ENSG00000144476_ACKR3	0.159751	0.0919425	0.082297	0.989096
ENSG00000160209_PDXK	0.198811	0.114415	0.0822753	0.989096
ENSG00000111262_KCNA1	0.383845	0.221413	0.0829859	0.989792
ENSG00000140718_FTO	-0.171471	0.0989073	0.0829788	0.989792
ENSG00000147655_RSPO2	-0.601701	0.347008	0.0829238	0.989792
ENSG00000149428_HYOU1	0.130644	0.0753705	0.0830324	0.989792
ENSG00000162654_GBP4	3.50584	2.02061	0.082734	0.989792
ENSG00000163701_IL17RE	-0.727557	0.419562	0.0829028	0.989792
ENSG00000185947_ZNF267	0.271912	0.156585	0.0824726	0.989792
ENSG00000198795_ZNF521	-0.231415	0.133415	0.0828191	0.989792
ENSG00000206527_HACD2	-0.168164	0.0969222	0.0827328	0.989792
ENSG00000137497_NUMA1	-0.171438	0.0989466	0.083161	0.989961
ENSG00000172819_RARG	-0.21532	0.124285	0.08319	0.989961
ENSG00000121741_ZMYM2	0.181193	0.104795	0.0838043	0.996154
ENSG00000168404_MLKL	0.317669	0.183757	0.0838547	0.996154
ENSG00000213024_NUP62	0.162138	0.0938764	0.0841422	0.998709
ENSG00000108639_SYNGR2	0.750663	0.43491	0.0843442	0.999947
ENSG00000140263_SORD	-0.23439	0.135837	0.0844337	0.999947
ENSG00000169136_ATF5	0.193619	0.11222	0.0844638	0.999947
ENSG00000000003_TSPAN6	-0.0225394	0.104474	0.82919	0.999991
ENSG00000000419_DPM1	0.0425998	0.101322	0.674164	0.999991
ENSG00000000457_SCYL3	-0.0529486	0.156498	0.735111	0.999991
ENSG00000000460_C1orf112	0.111708	0.288593	0.6987	0.999991
ENSG00000000971_CFH	0.130526	0.124139	0.293052	0.999991
ENSG00000001036_FUCA2	-0.0351863	0.0858349	0.681857	0.999991
ENSG00000001167_NFYA	-0.106352	0.101724	0.295794	0.999991
ENSG00000001460_STPG1	-0.15907	0.243533	0.513643	0.999991
ENSG00000001497_LAS1L	-0.0128367	0.117368	0.912908	0.999991
ENSG00000001561_ENPP4	-0.111358	0.246006	0.650789	0.999991
ENSG00000001617_SEMA3F	0.0408818	0.144735	0.77759	0.999991
ENSG00000001629_ANKIB1	0.0868514	0.0827921	0.294165	0.999991
ENSG00000001630_CYP51A1	0.00438595	0.0846101	0.958658	0.999991
ENSG00000001631_KRIT1	-0.0616449	0.117334	0.599319	0.999991
ENSG00000002016_RAD52	0.251152	0.251372	0.317735	0.999991
ENSG00000002330_BAD	0.0758097	0.0989611	0.443643	0.999991
ENSG00000002549_LAP3	0.195359	0.133201	0.142472	0.999991
ENSG00000002586_CD99	-0.0125153	0.0651388	0.847638	0.999991
ENSG00000002587_HS3ST1	-0.651275	0.56601	0.24988	0.999991
ENSG00000002746_HECW1	-0.585962	0.36709	0.110436	0.999991
ENSG00000002822_MAD1L1	-0.201814	0.170785	0.237333	0.999991
ENSG00000002834_LASP1	-0.111328	0.0784478	0.15586	0.999991
ENSG00000002919_SNX11	0.0611713	0.139583	0.661209	0.999991
ENSG00000003056_M6PR	-0.0189384	0.0809494	0.815021	0.999991
ENSG00000003096_KLHL13	-0.309374	0.226663	0.172282	0.999991
ENSG00000003249_DBNDD1	-0.0148477	0.33106	0.964228	0.999991
ENSG00000003393_ALS2	0.15947	0.137291	0.245419	0.999991
ENSG00000003400_CASP10	0.492594	0.388171	0.204437	0.999991
ENSG00000003436_TFPI	-0.0799501	0.105143	0.447019	0.999991
ENSG00000003509_NDUFAF7	-0.12199	0.169656	0.472114	0.999991
ENSG00000003756_RBM5	-0.00294798	0.0947256	0.975173	0.999991
ENSG00000003987_MTMR7	-0.0395875	0.442632	0.928735	0.999991
ENSG00000004059_ARF5	0.0177143	0.087626	0.839793	0.999991
ENSG00000004139_SARM1	-0.288393	0.192336	0.133765	0.999991
ENSG00000004142_POLDIP2	-0.0567649	0.0930332	0.541758	0.999991
ENSG00000004455_AK2	0.015104	0.106355	0.887068	0.999991
ENSG00000004478_FKBP4	-0.134281	0.101427	0.185529	0.999991
ENSG00000004487_KDM1A	-0.0348533	0.0922857	0.705678	0.999991
ENSG00000004534_RBM6	-0.171313	0.117642	0.145333	0.999991
ENSG00000004700_RECQL	0.0229471	0.0994483	0.817514	0.999991
ENSG00000004766_VPS50	0.00499682	0.14236	0.972	0.999991
ENSG00000004776_HSPB6	0.116826	0.107978	0.279278	0.999991
ENSG00000004777_ARHGAP33	0.164506	0.398582	0.679806	0.999991
ENSG00000004779_NDUFAB1	-0.014041	0.101354	0.889818	0.999991
ENSG00000004799_PDK4	-0.0593664	0.239871	0.804527	0.999991
ENSG00000004846_ABCB5	-0.185191	0.228783	0.41825	0.999991
ENSG00000004864_SLC25A13	0.0492647	0.167736	0.768984	0.999991
ENSG00000004866_ST7	0.159113	0.151539	0.293726	0.999991
ENSG00000004897_CDC27	0.00719883	0.107264	0.946492	0.999991
ENSG00000004961_HCCS	0.0809967	0.118546	0.494447	0.999991
ENSG00000004975_DVL2	-0.192533	0.116987	0.0998118	0.999991
ENSG00000005007_UPF1	-0.12122	0.0896566	0.176358	0.999991
ENSG00000005020_SKAP2	-0.226383	0.15035	0.132141	0.999991
ENSG00000005022_SLC25A5	-0.0326419	0.0990858	0.74183	0.999991
ENSG00000005059_MCUB	0.1507	0.144088	0.295611	0.999991
ENSG00000005073_HOXA11	-0.190885	0.146391	0.192253	0.999991
ENSG00000005075_POLR2J	0.0263616	0.119588	0.825532	0.999991
ENSG00000005100_DHX33	-0.0092691	0.117689	0.937224	0.999991
ENSG00000005156_LIG3	-0.0498381	0.123495	0.686534	0.999991
ENSG00000005175_RPAP3	-0.0509375	0.118425	0.667105	0.999991
ENSG00000005189_REXO5	-0.05413	0.311829	0.862189	0.999991
ENSG00000005194_CIAPIN1	0.00833918	0.141525	0.953013	0.999991
ENSG00000005206_SPPL2B	-0.0122704	0.148128	0.933982	0.999991
ENSG00000005243_COPZ2	-1.57022e-05	0.106292	0.999882	0.999991
ENSG00000005249_PRKAR2B	-0.0465483	0.282592	0.869165	0.999991
ENSG00000005302_MSL3	0.00592935	0.113156	0.95821	0.999991
ENSG00000005339_CREBBP	0.146804	0.098376	0.135627	0.999991
ENSG00000005436_GCFC2	0.0732869	0.189031	0.69824	0.999991
ENSG00000005448_WDR54	0.0323078	0.209164	0.877246	0.999991
ENSG00000005469_CROT	-0.20963	0.131625	0.111243	0.999991
ENSG00000005483_KMT2E	-0.152971	0.119192	0.199352	0.999991
ENSG00000005486_RHBDD2	-0.00383313	0.104337	0.970694	0.999991
ENSG00000005513_SOX8	-0.117579	0.175187	0.502117	0.999991
ENSG00000005700_IBTK	0.0501466	0.0872734	0.565567	0.999991
ENSG00000005801_ZNF195	0.188689	0.155058	0.223643	0.999991
ENSG00000005812_FBXL3	0.0717091	0.0949203	0.449969	0.999991
ENSG00000005882_PDK2	-0.0127496	0.1391	0.92697	0.999991
ENSG00000005889_ZFX	0.0900128	0.107744	0.403477	0.999991
ENSG00000005893_LAMP2	-0.00185128	0.0720343	0.979497	0.999991
ENSG00000006007_GDE1	0.00370849	0.0757527	0.960955	0.999991
ENSG00000006015_REX1BD	0.0618675	0.11268	0.582967	0.999991
ENSG00000006016_CRLF1	-0.0922721	0.0956206	0.334554	0.999991
ENSG00000006025_OSBPL7	0.182459	0.380811	0.631844	0.999991
ENSG00000006042_TMEM98	0.0760574	0.0794815	0.338607	0.999991
ENSG00000006062_MAP3K14	-0.127153	0.200274	0.525496	0.999991
ENSG00000006125_AP2B1	-0.00430853	0.0740014	0.953572	0.999991
ENSG00000006194_ZNF263	-0.0284022	0.114654	0.80435	0.999991
ENSG00000006282_SPATA20	-0.0925913	0.109959	0.399757	0.999991
ENSG00000006283_CACNA1G	0.199585	0.12785	0.118505	0.999991
ENSG00000006327_TNFRSF12A	-0.0520483	0.0807994	0.519468	0.999991
ENSG00000006451_RALA	-0.111751	0.0811332	0.168396	0.999991
ENSG00000006453_BAIAP2L1	-0.132108	0.270368	0.625109	0.999991
ENSG00000006459_KDM7A	0.0514003	0.134624	0.702606	0.999991
ENSG00000006530_AGK	-0.0476779	0.148131	0.747557	0.999991
ENSG00000006534_ALDH3B1	-0.188064	0.154162	0.222498	0.999991
ENSG00000006576_PHTF2	0.00991995	0.0948447	0.9167	0.999991
ENSG00000006607_FARP2	-0.0338626	0.0999243	0.734698	0.999991
ENSG00000006625_GGCT	0.0363348	0.151396	0.810332	0.999991
ENSG00000006634_DBF4	-0.0635394	0.195726	0.745458	0.999991
ENSG00000006638_TBXA2R	0.016662	0.283354	0.953109	0.999991
ENSG00000006652_IFRD1	-0.0476954	0.117298	0.684289	0.999991
ENSG00000006695_COX10	0.0118657	0.177786	0.946788	0.999991
ENSG00000006704_GTF2IRD1	-0.104058	0.1183	0.379071	0.999991
ENSG00000006712_PAF1	-0.00634602	0.0987705	0.948771	0.999991
ENSG00000006715_VPS41	-0.0181414	0.0841182	0.829248	0.999991
ENSG00000006740_ARHGAP44	0.110518	0.253255	0.662554	0.999991
ENSG00000006744_ELAC2	-0.167411	0.118994	0.15946	0.999991
ENSG00000006756_ARSD	-0.00349994	0.117557	0.976249	0.999991
ENSG00000006757_PNPLA4	0.0587215	0.156638	0.707744	0.999991
ENSG00000006831_ADIPOR2	-0.0725673	0.0856325	0.396757	0.999991
ENSG00000006837_CDKL3	-0.340747	0.441629	0.440371	0.999991
ENSG00000007047_MARK4	-0.090526	0.139096	0.515164	0.999991
ENSG00000007080_CCDC124	-0.0322566	0.104585	0.757758	0.999991
ENSG00000007168_PAFAH1B1	-0.0966271	0.0962037	0.315185	0.999991
ENSG00000007202_KIAA0100	0.0278476	0.0949416	0.769283	0.999991
ENSG00000007237_GAS7	-0.123713	0.190182	0.515369	0.999991
ENSG00000007255_TRAPPC6A	-0.0252126	0.215327	0.906789	0.999991
ENSG00000007341_ST7L	-0.0871703	0.149975	0.561085	0.999991
ENSG00000007376_RPUSD1	-0.00130134	0.136971	0.99242	0.999991
ENSG00000007384_RHBDF1	-0.107116	0.113917	0.347064	0.999991
ENSG00000007392_LUC7L	-0.12185	0.120718	0.312792	0.999991
ENSG00000007520_TSR3	0.0579248	0.117518	0.622082	0.999991
ENSG00000007541_PIGQ	-0.03601	0.118226	0.760682	0.999991
ENSG00000007545_CRAMP1	0.167457	0.13232	0.205676	0.999991
ENSG00000007866_TEAD3	-0.0221838	0.121646	0.855298	0.999991
ENSG00000007923_DNAJC11	0.0770184	0.107191	0.472439	0.999991
ENSG00000007944_MYLIP	0.00487619	0.197499	0.980302	0.999991
ENSG00000008018_PSMB1	0.0166607	0.077814	0.830462	0.999991
ENSG00000008083_JARID2	-0.0429571	0.102437	0.674959	0.999991
ENSG00000008128_CDK11A	-0.10953	0.117322	0.350521	0.999991
ENSG00000008130_NADK	-0.0406872	0.0897046	0.650139	0.999991
ENSG00000008256_CYTH3	-0.112054	0.092469	0.225588	0.999991
ENSG00000008277_ADAM22	-0.49107	0.38463	0.201696	0.999991
ENSG00000008282_SYPL1	-0.0554935	0.0869385	0.523274	0.999991
ENSG00000008283_CYB561	0.065504	0.102617	0.523254	0.999991
ENSG00000008294_SPAG9	0.0381043	0.0702235	0.587395	0.999991
ENSG00000008300_CELSR3	0.0120147	0.384637	0.975081	0.999991
ENSG00000008311_AASS	0.053926	0.209027	0.796418	0.999991
ENSG00000008324_SS18L2	0.0708177	0.160194	0.658434	0.999991
ENSG00000008382_MPND	0.126998	0.196072	0.51717	0.999991
ENSG00000008394_MGST1	0.0212323	0.0886896	0.810795	0.999991
ENSG00000008405_CRY1	-0.0818412	0.134859	0.543939	0.999991
ENSG00000008441_NFIX	-0.0571019	0.0864725	0.50903	0.999991
ENSG00000008710_PKD1	0.100024	0.0915039	0.274343	0.999991
ENSG00000008735_MAPK8IP2	0.416382	0.487878	0.393407	0.999991
ENSG00000008838_MED24	-0.0705312	0.106224	0.506699	0.999991
ENSG00000008853_RHOBTB2	-0.0978753	0.107857	0.364168	0.999991
ENSG00000008869_HEATR5B	0.0853508	0.130586	0.513372	0.999991
ENSG00000008952_SEC62	-0.0519021	0.0746051	0.486622	0.999991
ENSG00000008988_RPS20	0.0737935	0.0692319	0.286474	0.999991
ENSG00000009307_CSDE1	0.0290378	0.0732541	0.691811	0.999991
ENSG00000009335_UBE3C	-0.0160129	0.0810034	0.843294	0.999991
ENSG00000009413_REV3L	0.0290087	0.0956537	0.761686	0.999991
ENSG00000009780_FAM76A	0.064141	0.229238	0.779631	0.999991
ENSG00000009830_POMT2	0.178745	0.152321	0.240605	0.999991
ENSG00000009844_VTA1	-0.019171	0.0949894	0.840055	0.999991
ENSG00000009954_BAZ1B	-0.0314511	0.0803083	0.695331	0.999991
ENSG00000010072_SPRTN	-0.071105	0.169311	0.674509	0.999991
ENSG00000010165_EEF1AKNMT	-0.0670135	0.0977243	0.492877	0.999991
ENSG00000010219_DYRK4	-0.164642	0.291108	0.571687	0.999991
ENSG00000010244_ZNF207	0.0609596	0.0831002	0.463212	0.999991
ENSG00000010256_UQCRC1	-0.0496263	0.0993	0.617243	0.999991
ENSG00000010270_STARD3NL	0.0507388	0.10187	0.618431	0.999991
ENSG00000010278_CD9	-0.0341232	0.0846529	0.686878	0.999991
ENSG00000010292_NCAPD2	-0.0881501	0.123752	0.476272	0.999991
ENSG00000010295_IFFO1	-0.187235	0.134482	0.163841	0.999991
ENSG00000010318_PHF7	-0.295627	0.390904	0.44949	0.999991
ENSG00000010322_NISCH	-0.0357883	0.0990835	0.717955	0.999991
ENSG00000010327_STAB1	-0.387556	0.481571	0.42095	0.999991
ENSG00000010361_FUZ	-0.0584081	0.162506	0.71928	0.999991
ENSG00000010404_IDS	0.0030338	0.078864	0.969314	0.999991
ENSG00000010539_ZNF200	-0.0417097	0.193741	0.829544	0.999991
ENSG00000010610_CD4	-0.160311	0.314902	0.610694	0.999991
ENSG00000010626_LRRC23	0.211178	0.209509	0.313469	0.999991
ENSG00000010704_HFE	0.033094	0.119637	0.782073	0.999991
ENSG00000010803_SCMH1	0.0120634	0.145738	0.934031	0.999991
ENSG00000011007_ELOA	0.088056	0.0884804	0.319637	0.999991
ENSG00000011009_LYPLA2	-0.035155	0.102079	0.730553	0.999991
ENSG00000011021_CLCN6	0.0355217	0.152301	0.81558	0.999991
ENSG00000011028_MRC2	-0.0184113	0.0806767	0.819482	0.999991
ENSG00000011105_TSPAN9	-0.0370646	0.109763	0.735607	0.999991
ENSG00000011132_APBA3	0.154363	0.185134	0.4044	0.999991
ENSG00000011143_MKS1	-0.0113251	0.219924	0.958931	0.999991
ENSG00000011198_ABHD5	0.00488014	0.0917717	0.957591	0.999991
ENSG00000011201_ANOS1	-0.13142	0.263456	0.617899	0.999991
ENSG00000011243_AKAP8L	-0.115533	0.127174	0.363634	0.999991
ENSG00000011258_MBTD1	-0.0113133	0.171446	0.947388	0.999991
ENSG00000011260_UTP18	-0.0254717	0.105808	0.80976	0.999991
ENSG00000011275_RNF216	-0.0194468	0.0904782	0.829819	0.999991
ENSG00000011295_TTC19	0.000361776	0.132224	0.997817	0.999991
ENSG00000011304_PTBP1	0.0356109	0.0852905	0.676295	0.999991
ENSG00000011347_SYT7	0.0213792	0.124281	0.863419	0.999991
ENSG00000011376_LARS2	0.0484723	0.113264	0.668681	0.999991
ENSG00000011405_PIK3C2A	-0.00565087	0.123366	0.963465	0.999991
ENSG00000011422_PLAUR	0.0355813	0.114747	0.756497	0.999991
ENSG00000011426_ANLN	0.0177627	0.204893	0.930916	0.999991
ENSG00000011451_WIZ	0.00660525	0.102821	0.948779	0.999991
ENSG00000011454_RABGAP1	0.0217974	0.0984878	0.824843	0.999991
ENSG00000011465_DCN	0.0302887	0.0698016	0.664342	0.999991
ENSG00000011478_QPCTL	0.0097317	0.200483	0.961285	0.999991
ENSG00000011485_PPP5C	0.0636531	0.0886703	0.472842	0.999991
ENSG00000011523_CEP68	-0.148139	0.114042	0.19395	0.999991
ENSG00000011566_MAP4K3	0.0994561	0.118049	0.399508	0.999991
ENSG00000011638_TMEM159	0.0254929	0.136088	0.851404	0.999991
ENSG00000012048_BRCA1	-0.283703	0.25249	0.261175	0.999991
ENSG00000012061_ERCC1	-0.0031146	0.112152	0.977845	0.999991
ENSG00000012171_SEMA3B	-0.0237036	0.104784	0.821035	0.999991
ENSG00000012174_MBTPS2	-0.0345402	0.0981473	0.724897	0.999991
ENSG00000012211_PRICKLE3	0.0228226	0.201154	0.909667	0.999991
ENSG00000012232_EXTL3	-0.00772149	0.0873168	0.929534	0.999991
ENSG00000012660_ELOVL5	0.0576843	0.0770708	0.454183	0.999991
ENSG00000012817_KDM5D	0.0122576	3.95101	0.997525	0.999991
ENSG00000012822_CALCOCO1	0.0247266	0.0821423	0.763398	0.999991
ENSG00000012963_UBR7	0.0451479	0.103029	0.661236	0.999991
ENSG00000012983_MAP4K5	-0.0982911	0.0804253	0.221654	0.999991
ENSG00000013016_EHD3	-0.191923	0.16954	0.257626	0.999991
ENSG00000013275_PSMC4	0.00625435	0.097605	0.948908	0.999991
ENSG00000013288_MAN2B2	0.0246594	0.0796287	0.756805	0.999991
ENSG00000013293_SLC7A14	-0.367472	0.251902	0.144622	0.999991
ENSG00000013297_CLDN11	0.0447199	0.0962708	0.642274	0.999991
ENSG00000013306_SLC25A39	0.0104824	0.0887719	0.906003	0.999991
ENSG00000013364_MVP	0.00310509	0.0759269	0.967379	0.999991
ENSG00000013375_PGM3	0.154221	0.0944628	0.10255	0.999991
ENSG00000013392_RWDD2A	0.0189006	0.182913	0.9177	0.999991
ENSG00000013441_CLK1	0.0203212	0.105339	0.847028	0.999991
ENSG00000013503_POLR3B	-0.0816946	0.148204	0.581475	0.999991
ENSG00000013523_ANGEL1	-0.155187	0.179647	0.387673	0.999991
ENSG00000013561_RNF14	-0.0534465	0.0992781	0.590335	0.999991
ENSG00000013563_DNASE1L1	-0.0109161	0.0951558	0.908668	0.999991
ENSG00000013583_HEBP1	-0.0414348	0.0971297	0.669676	0.999991
ENSG00000013619_MAMLD1	0.0305257	0.119665	0.798652	0.999991
ENSG00000013810_TACC3	-0.108314	0.307863	0.724969	0.999991
ENSG00000014123_UFL1	0.0479386	0.0960708	0.617785	0.999991
ENSG00000014138_POLA2	0.00826905	0.215589	0.969404	0.999991
ENSG00000014164_ZC3H3	0.0133131	0.138111	0.923208	0.999991
ENSG00000014216_CAPN1	-0.0353622	0.0907536	0.696795	0.999991
ENSG00000014641_MDH1	0.0554454	0.0801047	0.488836	0.999991
ENSG00000014824_SLC30A9	0.0317663	0.0966296	0.74235	0.999991
ENSG00000014914_MTMR11	0.0218713	0.112302	0.845586	0.999991
ENSG00000014919_COX15	-0.0617272	0.116242	0.595403	0.999991
ENSG00000015153_YAF2	0.0550969	0.154542	0.721452	0.999991
ENSG00000015171_ZMYND11	-0.0614085	0.0824374	0.456325	0.999991
ENSG00000015479_MATR3	0.00133333	0.107112	0.990068	0.999991
ENSG00000015532_XYLT2	-0.0497819	0.0972693	0.608795	0.999991
ENSG00000015568_RGPD5	-0.162833	0.558815	0.770753	0.999991
ENSG00000015676_NUDCD3	-0.0140041	0.0894676	0.875617	0.999991
ENSG00000016864_GLT8D1	-0.0166809	0.0871146	0.848148	0.999991
ENSG00000017260_ATP2C1	-0.0376135	0.0796446	0.636737	0.999991
ENSG00000017427_IGF1	-0.1474	0.215714	0.494409	0.999991
ENSG00000017483_SLC38A5	-0.194233	0.132781	0.143521	0.999991
ENSG00000017797_RALBP1	0.0270528	0.0976951	0.781849	0.999991
ENSG00000018189_RUFY3	-0.135273	0.127784	0.289777	0.999991
ENSG00000018408_WWTR1	-0.0905468	0.10384	0.383218	0.999991
ENSG00000018510_AGPS	-0.129327	0.095631	0.176263	0.999991
ENSG00000018610_CXorf56	-0.026722	0.131633	0.839132	0.999991
ENSG00000018699_TTC27	-0.0583275	0.126607	0.645016	0.999991
ENSG00000018869_ZNF582	-0.239271	0.259752	0.35697	0.999991
ENSG00000019144_PHLDB1	0.0111111	0.0979305	0.909667	0.999991
ENSG00000019186_CYP24A1	0.440776	0.344649	0.200928	0.999991
ENSG00000019485_PRDM11	-0.117746	0.197484	0.551022	0.999991
ENSG00000019582_CD74	0.00411689	0.103347	0.968224	0.999991
ENSG00000019995_ZRANB1	-0.0611578	0.114814	0.594264	0.999991
ENSG00000020129_NCDN	-0.0412274	0.0926003	0.656162	0.999991
ENSG00000020181_ADGRA2	0.126623	0.0767742	0.0990892	0.999991
ENSG00000020256_ZFP64	0.0515186	0.143344	0.719291	0.999991
ENSG00000020426_MNAT1	-0.142306	0.145939	0.329506	0.999991
ENSG00000020922_MRE11	-0.138422	0.143916	0.336137	0.999991
ENSG00000021355_SERPINB1	0.0626967	0.131369	0.633181	0.999991
ENSG00000021574_SPAST	-0.0942272	0.140035	0.501021	0.999991
ENSG00000021762_OSBPL5	0.0446565	0.125192	0.721314	0.999991
ENSG00000021826_CPS1	-0.12208	0.175533	0.486753	0.999991
ENSG00000022267_FHL1	0.0592006	0.0930559	0.524657	0.999991
ENSG00000022277_RTF2	-0.0437447	0.0799777	0.584405	0.999991
ENSG00000022567_SLC45A4	0.248667	0.253062	0.325787	0.999991
ENSG00000022840_RNF10	0.0532549	0.111849	0.63398	0.999991
ENSG00000022976_ZNF839	0.0949644	0.227647	0.676564	0.999991
ENSG00000023041_ZDHHC6	0.138182	0.107789	0.199852	0.999991
ENSG00000023171_GRAMD1B	0.0502077	0.206426	0.807833	0.999991
ENSG00000023191_RNH1	0.00478551	0.0829933	0.954018	0.999991
ENSG00000023228_NDUFS1	-0.0594009	0.0837044	0.47792	0.999991
ENSG00000023287_RB1CC1	-0.0287108	0.106333	0.787154	0.999991
ENSG00000023318_ERP44	0.0320747	0.0959685	0.738213	0.999991
ENSG00000023516_AKAP11	-0.0359189	0.0850485	0.672781	0.999991
ENSG00000023572_GLRX2	-0.159681	0.125858	0.204534	0.999991
ENSG00000023608_SNAPC1	0.181447	0.109987	0.0990039	0.999991
ENSG00000023697_DERA	0.0537847	0.124053	0.664606	0.999991
ENSG00000023734_STRAP	-0.0649608	0.0762969	0.394536	0.999991
ENSG00000023839_ABCC2	-0.1324	0.311219	0.670528	0.999991
ENSG00000024048_UBR2	0.0290479	0.100379	0.772288	0.999991
ENSG00000024422_EHD2	-0.0975048	0.0904444	0.281005	0.999991
ENSG00000024526_DEPDC1	-0.458482	0.546934	0.401876	0.999991
ENSG00000024862_CCDC28A	0.265769	0.185436	0.151798	0.999991
ENSG00000025039_RRAGD	0.271153	0.267051	0.309935	0.999991
ENSG00000025156_HSF2	0.0131725	0.148864	0.92949	0.999991
ENSG00000025293_PHF20	-0.00430862	0.107334	0.96798	0.999991
ENSG00000025434_NR1H3	-0.255856	0.219244	0.243214	0.999991
ENSG00000025770_NCAPH2	-0.037593	0.132239	0.776196	0.999991
ENSG00000025772_TOMM34	0.0776592	0.0894824	0.385465	0.999991
ENSG00000025796_SEC63	0.079889	0.0907389	0.378628	0.999991
ENSG00000025800_KPNA6	-0.00460889	0.0790737	0.953521	0.999991
ENSG00000026025_VIM	-0.0102298	0.0685319	0.88134	0.999991
ENSG00000026036_RTEL1-TNFRSF6B	-0.2221	0.200258	0.267399	0.999991
ENSG00000026297_RNASET2	0.0253315	0.122039	0.835566	0.999991
ENSG00000026652_AGPAT4	-0.107328	0.112296	0.339195	0.999991
ENSG00000027001_MIPEP	-0.0733302	0.135103	0.587286	0.999991
ENSG00000027075_PRKCH	0.0023854	0.216603	0.991213	0.999991
ENSG00000027847_B4GALT7	0.000402141	0.120222	0.997331	0.999991
ENSG00000028116_VRK2	-0.0938705	0.148986	0.528655	0.999991
ENSG00000028203_VEZT	0.0138287	0.100364	0.89041	0.999991
ENSG00000028310_BRD9	-0.0217969	0.116656	0.85178	0.999991
ENSG00000028528_SNX1	0.00426143	0.0797964	0.95741	0.999991
ENSG00000028839_TBPL1	-0.0708515	0.122628	0.563415	0.999991
ENSG00000029363_BCLAF1	-0.0744839	0.0763275	0.329141	0.999991
ENSG00000029364_SLC39A9	0.019198	0.0859718	0.823298	0.999991
ENSG00000029534_ANK1	0.123705	0.214197	0.563582	0.999991
ENSG00000029639_TFB1M	0.187289	0.236054	0.427534	0.999991
ENSG00000029725_RABEP1	-0.0205338	0.0806314	0.798984	0.999991
ENSG00000029993_HMGB3	-0.00206359	0.143833	0.988553	0.999991
ENSG00000030066_NUP160	-0.0726805	0.103594	0.482934	0.999991
ENSG00000030110_BAK1	0.0495616	0.120048	0.679717	0.999991
ENSG00000030419_IKZF2	0.163189	0.213941	0.445598	0.999991
ENSG00000030582_GRN	0.0279586	0.0772178	0.717296	0.999991
ENSG00000031003_FAM13B	-0.0457387	0.0899367	0.611057	0.999991
ENSG00000031081_ARHGAP31	0.11078	0.0874387	0.205177	0.999991
ENSG00000031691_CENPQ	-0.129304	0.253659	0.610222	0.999991
ENSG00000031698_SARS	-0.025574	0.0771328	0.740223	0.999991
ENSG00000031823_RANBP3	-0.0707996	0.0907634	0.435364	0.999991
ENSG00000032219_ARID4A	-0.0045485	0.123804	0.970693	0.999991
ENSG00000032389_EIPR1	0.0205843	0.136098	0.879782	0.999991
ENSG00000032444_PNPLA6	0.0292239	0.10952	0.789595	0.999991
ENSG00000032742_IFT88	-0.243147	0.190681	0.202257	0.999991
ENSG00000033011_ALG1	-0.0787263	0.119462	0.509891	0.999991
ENSG00000033030_ZCCHC8	0.057977	0.140851	0.680618	0.999991
ENSG00000033050_ABCF2	0.122385	0.0920638	0.183731	0.999991
ENSG00000033100_CHPF2	-0.0133242	0.075971	0.860777	0.999991
ENSG00000033170_FUT8	0.0509541	0.116275	0.661227	0.999991
ENSG00000033178_UBA6	0.00364863	0.121371	0.976018	0.999991
ENSG00000033327_GAB2	-0.126827	0.119074	0.286829	0.999991
ENSG00000033627_ATP6V0A1	-0.0643406	0.100823	0.523375	0.999991
ENSG00000033800_PIAS1	0.101074	0.108841	0.353077	0.999991
ENSG00000033867_SLC4A7	0.031372	0.0823867	0.70336	0.999991
ENSG00000034152_MAP2K3	0.139973	0.108993	0.199056	0.999991
ENSG00000034239_EFCAB1	0.0984736	0.346099	0.776009	0.999991
ENSG00000034510_TMSB10	0.11034	0.0763017	0.14815	0.999991
ENSG00000034533_ASTE1	-0.146901	0.20082	0.46447	0.999991
ENSG00000034677_RNF19A	0.0859945	0.125418	0.492926	0.999991
ENSG00000034693_PEX3	-0.106739	0.150396	0.477878	0.999991
ENSG00000034713_GABARAPL2	0.0231538	0.0852312	0.785884	0.999991
ENSG00000034971_MYOC	-0.00353015	0.0948538	0.970312	0.999991
ENSG00000035115_SH3YL1	-0.00395473	0.146392	0.978448	0.999991
ENSG00000035141_FAM136A	-0.126221	0.129513	0.32977	0.999991
ENSG00000035403_VCL	-0.0724695	0.0799099	0.364464	0.999991
ENSG00000035687_ADSS	-0.120651	0.094428	0.201352	0.999991
ENSG00000035862_TIMP2	-0.0531778	0.0644618	0.4094	0.999991
ENSG00000035928_RFC1	0.0664114	0.149461	0.656798	0.999991
ENSG00000036054_TBC1D23	-0.0296329	0.104755	0.777271	0.999991
ENSG00000036257_CUL3	-0.0381913	0.0852255	0.654066	0.999991
ENSG00000036448_MYOM2	0.233231	0.459778	0.611966	0.999991
ENSG00000036530_CYP46A1	-0.302216	0.480103	0.529033	0.999991
ENSG00000036549_AC118549.1	-0.061819	0.0999805	0.536371	0.999991
ENSG00000037042_TUBG2	-0.144009	0.14982	0.336445	0.999991
ENSG00000037241_RPL26L1	0.0421647	0.11445	0.712566	0.999991
ENSG00000037474_NSUN2	0.0553872	0.0894853	0.535947	0.999991
ENSG00000037637_FBXO42	0.0722017	0.129718	0.577796	0.999991
ENSG00000037749_MFAP3	0.0170244	0.130801	0.896444	0.999991
ENSG00000037757_MRI1	-0.0450352	0.158523	0.776339	0.999991
ENSG00000037897_METTL1	-0.0216499	0.143127	0.879768	0.999991
ENSG00000038002_AGA	-0.0493025	0.142983	0.730234	0.999991
ENSG00000038210_PI4K2B	0.0758125	0.151088	0.615826	0.999991
ENSG00000038219_BOD1L1	-0.0172849	0.0885704	0.845272	0.999991
ENSG00000038274_MAT2B	0.0775901	0.106225	0.465128	0.999991
ENSG00000038295_TLL1	0.34759	0.355363	0.328011	0.999991
ENSG00000038358_EDC4	-0.149685	0.131847	0.256254	0.999991
ENSG00000038382_TRIO	0.0273852	0.0837062	0.743547	0.999991
ENSG00000038427_VCAN	0.0443645	0.0805545	0.581812	0.999991
ENSG00000038532_CLEC16A	-0.0827925	0.124475	0.505964	0.999991
ENSG00000039123_MTREX	-0.0462889	0.104848	0.658862	0.999991
ENSG00000039139_DNAH5	-0.0678448	0.334418	0.839233	0.999991
ENSG00000039523_RIPOR1	-0.0185949	0.0987021	0.850568	0.999991
ENSG00000039560_RAI14	0.0779312	0.0884242	0.378137	0.999991
ENSG00000039650_PNKP	-0.07686	0.133751	0.565528	0.999991
ENSG00000040199_PHLPP2	0.0147274	0.111332	0.89476	0.999991
ENSG00000040341_STAU2	-0.0850365	0.182881	0.641943	0.999991
ENSG00000040487_PQLC2	-0.0366652	0.149552	0.806327	0.999991
ENSG00000040531_CTNS	0.0475143	0.122399	0.697874	0.999991
ENSG00000040633_PHF23	-0.0917016	0.0972271	0.345595	0.999991
ENSG00000040933_INPP4A	0.0156217	0.119795	0.896246	0.999991
ENSG00000041357_PSMA4	0.0908615	0.119257	0.446124	0.999991
ENSG00000041802_LSG1	-0.0317688	0.0961569	0.741109	0.999991
ENSG00000041880_PARP3	-0.0235849	0.113283	0.835077	0.999991
ENSG00000041988_THAP3	-0.039228	0.155739	0.801132	0.999991
ENSG00000042062_RIPOR3	0.247404	0.203974	0.225161	0.999991
ENSG00000042088_TDP1	-0.0967668	0.174001	0.578124	0.999991
ENSG00000042286_AIFM2	0.12789	0.138459	0.355661	0.999991
ENSG00000042317_SPATA7	-0.0302823	0.210897	0.885826	0.999991
ENSG00000042429_MED17	0.0213687	0.114374	0.851792	0.999991
ENSG00000042445_RETSAT	-0.106576	0.0944608	0.259213	0.999991
ENSG00000042493_CAPG	0.020042	0.0816149	0.806017	0.999991
ENSG00000042753_AP2S1	0.0132497	0.0925309	0.886139	0.999991
ENSG00000043093_DCUN1D1	-0.0243285	0.120667	0.840216	0.999991
ENSG00000043143_JADE2	-0.120812	0.116119	0.298145	0.999991
ENSG00000043514_TRIT1	0.0252742	0.151532	0.867534	0.999991
ENSG00000044090_CUL7	0.0210273	0.103225	0.838585	0.999991
ENSG00000044115_CTNNA1	-0.0904681	0.086044	0.293067	0.999991
ENSG00000044446_PHKA2	0.0645673	0.20685	0.754929	0.999991
ENSG00000044459_CNTLN	-0.0554014	0.135054	0.681646	0.999991
ENSG00000044524_EPHA3	-0.350321	0.530583	0.509089	0.999991
ENSG00000044574_HSPA5	0.0616244	0.0676111	0.362056	0.999991
ENSG00000046604_DSG2	-0.153148	0.136017	0.260189	0.999991
ENSG00000046647_GEMIN8	0.0426092	0.162191	0.792774	0.999991
ENSG00000046651_OFD1	-0.145609	0.160843	0.365315	0.999991
ENSG00000046653_GPM6B	-0.212616	0.282955	0.452404	0.999991
ENSG00000047056_WDR37	-0.0551381	0.121694	0.650486	0.999991
ENSG00000047188_YTHDC2	0.0204044	0.125662	0.871011	0.999991
ENSG00000047230_CTPS2	-0.0497183	0.19378	0.797509	0.999991
ENSG00000047249_ATP6V1H	-0.0765	0.0890374	0.390236	0.999991
ENSG00000047315_POLR2B	-0.119299	0.0813545	0.142535	0.999991
ENSG00000047410_TPR	0.0863008	0.0793971	0.277058	0.999991
ENSG00000047457_CP	0.127324	0.118268	0.281671	0.999991
ENSG00000047579_DTNBP1	-0.0359621	0.20483	0.860631	0.999991
ENSG00000047621_C12orf4	-0.0137213	0.119675	0.908719	0.999991
ENSG00000047634_SCML1	0.113781	0.153274	0.457885	0.999991
ENSG00000047644_WWC3	0.0457927	0.11203	0.68272	0.999991
ENSG00000047648_ARHGAP6	-0.00882087	0.118532	0.940678	0.999991
ENSG00000047849_MAP4	-0.0424011	0.0685373	0.536142	0.999991
ENSG00000047932_GOPC	0.0626372	0.0897815	0.485388	0.999991
ENSG00000047936_ROS1	0.66299	0.442047	0.133662	0.999991
ENSG00000048028_USP28	0.163113	0.146442	0.265348	0.999991
ENSG00000048052_HDAC9	0.277656	0.164785	0.0919963	0.999991
ENSG00000048140_TSPAN17	-0.0980118	0.0992878	0.32357	0.999991
ENSG00000048162_NOP16	-0.0905277	0.123328	0.462925	0.999991
ENSG00000048342_CC2D2A	0.10701	0.146322	0.464576	0.999991
ENSG00000048392_RRM2B	-0.00649752	0.119384	0.956596	0.999991
ENSG00000048405_ZNF800	0.122295	0.130672	0.349329	0.999991
ENSG00000048471_SNX29	-0.0736933	0.109746	0.501907	0.999991
ENSG00000048544_MRPS10	-0.0474073	0.0954167	0.619299	0.999991
ENSG00000048649_RSF1	-0.0140295	0.135923	0.917791	0.999991
ENSG00000048707_VPS13D	0.0780157	0.0903658	0.387955	0.999991
ENSG00000048740_CELF2	-0.127308	0.0948399	0.179484	0.999991
ENSG00000048828_FAM120A	-0.0938411	0.08548	0.272286	0.999991
ENSG00000049130_KITLG	0.0113409	0.0835914	0.892082	0.999991
ENSG00000049167_ERCC8	-0.177953	0.179346	0.321083	0.999991
ENSG00000049192_ADAMTS6	-0.0979776	0.142081	0.490453	0.999991
ENSG00000049239_H6PD	0.103658	0.0745708	0.164511	0.999991
ENSG00000049245_VAMP3	-0.0489748	0.0799682	0.540254	0.999991
ENSG00000049246_PER3	-0.0282134	0.184482	0.878451	0.999991
ENSG00000049323_LTBP1	-0.059942	0.0968816	0.536105	0.999991
ENSG00000049449_RCN1	0.00907768	0.0773458	0.906571	0.999991
ENSG00000049541_RFC2	-0.0286232	0.142175	0.840446	0.999991
ENSG00000049618_ARID1B	-0.0407373	0.095455	0.669547	0.999991
ENSG00000049656_CLPTM1L	-0.00316198	0.0788278	0.968003	0.999991
ENSG00000049759_NEDD4L	-0.0326532	0.144182	0.820834	0.999991
ENSG00000049769_PPP1R3F	-0.104982	0.19213	0.584783	0.999991
ENSG00000049860_HEXB	-0.000540656	0.0793542	0.994564	0.999991
ENSG00000049883_PTCD2	-0.254089	0.148401	0.0868644	0.999991
ENSG00000050130_JKAMP	0.0335361	0.0984732	0.733434	0.999991
ENSG00000050165_DKK3	0.0778469	0.0750512	0.299619	0.999991
ENSG00000050327_ARHGEF5	-0.0444164	0.149632	0.766591	0.999991
ENSG00000050393_MCUR1	0.00123194	0.109486	0.991022	0.999991
ENSG00000050405_LIMA1	-0.0685892	0.0724208	0.343592	0.999991
ENSG00000050426_LETMD1	-0.00776493	0.132732	0.95335	0.999991
ENSG00000050748_MAPK9	-0.0826197	0.0979783	0.399092	0.999991
ENSG00000050820_BCAR1	-0.0564554	0.102887	0.583202	0.999991
ENSG00000051009_FAM160A2	0.0280889	0.142331	0.843554	0.999991
ENSG00000051108_HERPUD1	0.154669	0.108638	0.154529	0.999991
ENSG00000051128_HOMER3	-0.0520349	0.0898071	0.562314	0.999991
ENSG00000051180_RAD51	0.0549474	0.345744	0.873728	0.999991
ENSG00000051382_PIK3CB	0.078215	0.134068	0.559624	0.999991
ENSG00000051523_CYBA	0.105639	0.102477	0.302607	0.999991
ENSG00000051596_THOC3	0.026661	0.114941	0.816574	0.999991
ENSG00000051620_HEBP2	0.131841	0.123183	0.28449	0.999991
ENSG00000051825_MPHOSPH9	-0.0284715	0.19682	0.884981	0.999991
ENSG00000052723_SIKE1	0.0984074	0.12111	0.416479	0.999991
ENSG00000052749_RRP12	0.0296474	0.104599	0.776841	0.999991
ENSG00000052795_FNIP2	-0.0599968	0.084611	0.478269	0.999991
ENSG00000052802_MSMO1	-0.140052	0.0901052	0.120108	0.999991
ENSG00000052841_TTC17	0.0545904	0.0928817	0.556706	0.999991
ENSG00000053254_FOXN3	-0.0468682	0.0873072	0.591392	0.999991
ENSG00000053371_AKR7A2	0.0131904	0.0945139	0.889007	0.999991
ENSG00000053372_MRTO4	-0.0931243	0.0946425	0.325135	0.999991
ENSG00000053438_NNAT	-0.101503	0.196534	0.605531	0.999991
ENSG00000053501_USE1	-0.00973307	0.156198	0.950314	0.999991
ENSG00000053747_LAMA3	-0.0860349	0.1298	0.50744	0.999991
ENSG00000053770_AP5M1	-0.150373	0.100244	0.133598	0.999991
ENSG00000053900_ANAPC4	0.0117638	0.119453	0.921551	0.999991
ENSG00000054116_TRAPPC3	0.0291674	0.0882795	0.741099	0.999991
ENSG00000054118_THRAP3	-0.0130085	0.0871159	0.881298	0.999991
ENSG00000054219_LY75	-0.135254	0.30018	0.652296	0.999991
ENSG00000054267_ARID4B	0.0502868	0.111213	0.65115	0.999991
ENSG00000054277_OPN3	-0.0914056	0.250883	0.715608	0.999991
ENSG00000054282_SDCCAG8	-0.0495263	0.128888	0.700786	0.999991
ENSG00000054392_HHAT	-0.21222	0.194553	0.275358	0.999991
ENSG00000054523_KIF1B	0.0195968	0.0985918	0.842445	0.999991
ENSG00000054611_TBC1D22A	-0.127622	0.111816	0.25372	0.999991
ENSG00000054654_SYNE2	-0.0584061	0.208306	0.779182	0.999991
ENSG00000054793_ATP9A	-0.182008	0.106304	0.086871	0.999991
ENSG00000054938_CHRDL2	-0.39876	0.557713	0.474614	0.999991
ENSG00000054965_FAM168A	-0.10574	0.0981388	0.281278	0.999991
ENSG00000054967_RELT	-0.0581188	0.209983	0.78195	0.999991
ENSG00000054983_GALC	-0.090159	0.102942	0.381124	0.999991
ENSG00000055044_NOP58	-0.068311	0.102818	0.50644	0.999991
ENSG00000055070_SZRD1	0.0121455	0.0762123	0.873382	0.999991
ENSG00000055130_CUL1	-0.0709805	0.0942341	0.451308	0.999991
ENSG00000055147_FAM114A2	-0.0399559	0.115599	0.729612	0.999991
ENSG00000055163_CYFIP2	0.0532147	0.336781	0.874449	0.999991
ENSG00000055208_TAB2	0.0928355	0.130554	0.47703	0.999991
ENSG00000055211_GINM1	0.0048283	0.096375	0.960043	0.999991
ENSG00000055332_EIF2AK2	0.299549	0.432202	0.488262	0.999991
ENSG00000055483_USP36	-0.0397894	0.114445	0.728086	0.999991
ENSG00000055609_KMT2C	0.0960811	0.108403	0.37544	0.999991
ENSG00000055732_MCOLN3	-0.391707	0.512509	0.444693	0.999991
ENSG00000055917_PUM2	-0.0398021	0.0923343	0.666421	0.999991
ENSG00000055950_MRPL43	0.04522	0.117476	0.700289	0.999991
ENSG00000056050_HPF1	-0.0873014	0.135578	0.519627	0.999991
ENSG00000056097_ZFR	-0.0502677	0.0766302	0.511839	0.999991
ENSG00000056277_ZNF280C	0.0574021	0.218303	0.792592	0.999991
ENSG00000056586_RC3H2	0.10797	0.100253	0.28149	0.999991
ENSG00000056972_TRAF3IP2	0.170932	0.103399	0.0983039	0.999991
ENSG00000056998_GYG2	0.183576	0.447069	0.681351	0.999991
ENSG00000057019_DCBLD2	-0.0907305	0.0829164	0.273849	0.999991
ENSG00000057252_SOAT1	0.0739644	0.0795935	0.352746	0.999991
ENSG00000057608_GDI2	-0.0313182	0.076281	0.681392	0.999991
ENSG00000057663_ATG5	-0.0492006	0.107398	0.646872	0.999991
ENSG00000057704_TMCC3	0.651129	0.514128	0.205344	0.999991
ENSG00000057757_PITHD1	-0.0845038	0.105269	0.422125	0.999991
ENSG00000057935_MTA3	-0.110034	0.122736	0.369979	0.999991
ENSG00000058063_ATP11B	0.00373461	0.107929	0.972397	0.999991
ENSG00000058091_CDK14	-0.149847	0.0905518	0.0979608	0.999991
ENSG00000058262_SEC61A1	-0.000953358	0.0661787	0.988506	0.999991
ENSG00000058272_PPP1R12A	-0.212454	0.130956	0.104734	0.999991
ENSG00000058600_POLR3E	-0.207273	0.139167	0.136387	0.999991
ENSG00000058668_ATP2B4	-0.118001	0.069596	0.0899785	0.999991
ENSG00000058673_ZC3H11A	0.0621991	0.0775735	0.422663	0.999991
ENSG00000058729_RIOK2	0.0611697	0.10663	0.566197	0.999991
ENSG00000058799_YIPF1	0.0396844	0.139112	0.775438	0.999991
ENSG00000058804_NDC1	-0.0368267	0.126684	0.771282	0.999991
ENSG00000058866_DGKG	-0.249613	0.353184	0.479722	0.999991
ENSG00000059122_FLYWCH1	-0.0763415	0.0882523	0.387019	0.999991
ENSG00000059573_ALDH18A1	-0.0407329	0.0832697	0.624722	0.999991
ENSG00000059588_TARBP1	-0.162981	0.138664	0.239851	0.999991
ENSG00000059691_GATB	-0.102281	0.131999	0.438423	0.999991
ENSG00000059728_MXD1	0.132585	0.216347	0.539985	0.999991
ENSG00000059758_CDK17	-0.1098	0.0999391	0.271911	0.999991
ENSG00000059769_DNAJC25	0.0721183	0.122265	0.55529	0.999991
ENSG00000059804_SLC2A3	0.0599231	0.142128	0.673307	0.999991
ENSG00000059915_PSD	0.0666917	0.295423	0.821396	0.999991
ENSG00000060069_CTDP1	0.0156169	0.106905	0.883857	0.999991
ENSG00000060138_YBX3	-0.0610892	0.0911325	0.502645	0.999991
ENSG00000060237_WNK1	-0.0415452	0.0854182	0.626702	0.999991
ENSG00000060339_CCAR1	-0.00746003	0.0985408	0.939654	0.999991
ENSG00000060656_PTPRU	0.0171982	0.128118	0.893214	0.999991
ENSG00000060688_SNRNP40	-0.04165	0.113381	0.713363	0.999991
ENSG00000060718_COL11A1	0.126094	0.172298	0.464269	0.999991
ENSG00000060749_QSER1	-0.0249702	0.106132	0.813996	0.999991
ENSG00000060762_MPC1	-0.00191329	0.141318	0.989198	0.999991
ENSG00000060971_ACAA1	-0.00701061	0.0909947	0.938588	0.999991
ENSG00000060982_BCAT1	0.129392	0.0988149	0.190385	0.999991
ENSG00000061273_HDAC7	-0.136872	0.0983888	0.164185	0.999991
ENSG00000061337_LZTS1	-0.33426	0.338502	0.323413	0.999991
ENSG00000061656_SPAG4	0.218652	0.372059	0.556747	0.999991
ENSG00000061676_NCKAP1	-0.0495062	0.0794036	0.532972	0.999991
ENSG00000061794_MRPS35	-0.0765847	0.104957	0.465589	0.999991
ENSG00000061918_GUCY1B1	0.241019	0.270702	0.373278	0.999991
ENSG00000061936_SFSWAP	-0.0150064	0.123432	0.903235	0.999991
ENSG00000061938_TNK2	-0.148263	0.165683	0.370861	0.999991
ENSG00000061987_MON2	0.0923831	0.121305	0.446314	0.999991
ENSG00000062194_GPBP1	0.00277354	0.106165	0.979158	0.999991
ENSG00000062282_DGAT2	0.293709	0.200283	0.14252	0.999991
ENSG00000062370_ZNF112	-0.0454468	0.195521	0.816197	0.999991
ENSG00000062485_CS	-0.0488247	0.0913138	0.592863	0.999991
ENSG00000062598_ELMO2	0.0822709	0.116546	0.480246	0.999991
ENSG00000062650_WAPL	0.0150004	0.0924168	0.871059	0.999991
ENSG00000062716_VMP1	0.0150614	0.0839253	0.857575	0.999991
ENSG00000062725_APPBP2	0.118831	0.125571	0.343983	0.999991
ENSG00000062822_POLD1	0.0270965	0.185918	0.884124	0.999991
ENSG00000063046_EIF4B	-0.0325569	0.0683199	0.633693	0.999991
ENSG00000063169_BICRA	-0.130448	0.21171	0.537788	0.999991
ENSG00000063176_SPHK2	-0.0399691	0.151301	0.791649	0.999991
ENSG00000063177_RPL18	0.0774599	0.073378	0.291138	0.999991
ENSG00000063180_CA11	-0.0180342	0.203676	0.929445	0.999991
ENSG00000063241_ISOC2	0.0586065	0.117182	0.616981	0.999991
ENSG00000063244_U2AF2	-0.0579892	0.0851407	0.49581	0.999991
ENSG00000063245_EPN1	0.0128608	0.0988878	0.896523	0.999991
ENSG00000063322_MED29	0.053622	0.09407	0.568663	0.999991
ENSG00000063438_AHRR	-0.0545255	0.0909968	0.549038	0.999991
ENSG00000063587_ZNF275	-0.0874459	0.114576	0.445337	0.999991
ENSG00000063601_MTMR1	0.14249	0.156369	0.362167	0.999991
ENSG00000063660_GPC1	0.0408804	0.0966454	0.6723	0.999991
ENSG00000063761_ADCK1	0.286059	0.256804	0.265315	0.999991
ENSG00000063854_HAGH	-0.0417609	0.12976	0.74758	0.999991
ENSG00000063978_RNF4	0.0640084	0.0907352	0.480535	0.999991
ENSG00000064012_CASP8	-0.157062	0.136493	0.249858	0.999991
ENSG00000064042_LIMCH1	0.13559	0.118025	0.250626	0.999991
ENSG00000064102_INTS13	-0.0590076	0.132471	0.656003	0.999991
ENSG00000064115_TM7SF3	-0.138202	0.106298	0.193557	0.999991
ENSG00000064199_SPA17	-0.0600535	0.184533	0.744852	0.999991
ENSG00000064201_TSPAN32	0.230953	0.496908	0.642088	0.999991
ENSG00000064205_WISP2	-0.00430511	0.0714847	0.951977	0.999991
ENSG00000064225_ST3GAL6	-0.300049	0.216237	0.165262	0.999991
ENSG00000064300_NGFR	-0.334422	0.410522	0.415286	0.999991
ENSG00000064309_CDON	-0.142745	0.0925059	0.122809	0.999991
ENSG00000064313_TAF2	-0.120052	0.114721	0.295341	0.999991
ENSG00000064393_HIPK2	-0.148864	0.108333	0.169402	0.999991
ENSG00000064419_TNPO3	-0.0701018	0.0875322	0.423208	0.999991
ENSG00000064489_BORCS8-MEF2B	0.488123	0.315439	0.121757	0.999991
ENSG00000064490_RFXANK	0.0426904	0.154593	0.782436	0.999991
ENSG00000064545_TMEM161A	-0.135864	0.168114	0.418995	0.999991
ENSG00000064601_CTSA	-0.0313201	0.0685386	0.647693	0.999991
ENSG00000064607_SUGP2	-0.0639236	0.0956454	0.503917	0.999991
ENSG00000064651_SLC12A2	-0.0132272	0.122929	0.914313	0.999991
ENSG00000064652_SNX24	-0.182523	0.187161	0.32945	0.999991
ENSG00000064655_EYA2	-0.29833	0.245078	0.223494	0.999991
ENSG00000064666_CNN2	-0.0408204	0.0898735	0.649686	0.999991
ENSG00000064687_ABCA7	0.19383	0.24162	0.42243	0.999991
ENSG00000064692_SNCAIP	-0.13457	0.206271	0.514147	0.999991
ENSG00000064703_DDX20	-0.168023	0.134072	0.210121	0.999991
ENSG00000064726_BTBD1	-0.0211634	0.0965528	0.826502	0.999991
ENSG00000064763_FAR2	-0.230888	0.140578	0.100503	0.999991
ENSG00000064886_CHI3L2	0.0896141	0.0835608	0.283522	0.999991
ENSG00000064933_PMS1	0.0475095	0.15543	0.759861	0.999991
ENSG00000064961_HMG20B	0.0137197	0.0931209	0.88287	0.999991
ENSG00000064989_CALCRL	-0.604871	0.701992	0.388881	0.999991
ENSG00000064995_TAF11	-0.0988559	0.124025	0.425416	0.999991
ENSG00000065000_AP3D1	0.0102157	0.0808557	0.899459	0.999991
ENSG00000065029_ZNF76	0.0520019	0.134299	0.6986	0.999991
ENSG00000065054_SLC9A3R2	-0.0473437	0.238871	0.84289	0.999991
ENSG00000065057_NTHL1	-0.115935	0.233569	0.619637	0.999991
ENSG00000065060_UHRF1BP1	0.168868	0.17439	0.332877	0.999991
ENSG00000065135_GNAI3	-0.01338	0.0828782	0.871746	0.999991
ENSG00000065150_IPO5	-0.00681589	0.0694177	0.921784	0.999991
ENSG00000065154_OAT	0.0313937	0.0826869	0.704191	0.999991
ENSG00000065183_WDR3	-0.0455491	0.122885	0.710889	0.999991
ENSG00000065243_PKN2	-0.075144	0.103812	0.46916	0.999991
ENSG00000065268_WDR18	-0.0242227	0.134312	0.85688	0.999991
ENSG00000065357_DGKA	-0.0599894	0.142809	0.674436	0.999991
ENSG00000065413_ANKRD44	0.0481969	0.251773	0.848188	0.999991
ENSG00000065427_KARS	0.022536	0.0847714	0.790359	0.999991
ENSG00000065457_ADAT1	0.122601	0.136241	0.368182	0.999991
ENSG00000065485_PDIA5	0.114778	0.07771	0.139675	0.999991
ENSG00000065491_TBC1D22B	0.0835323	0.177477	0.63788	0.999991
ENSG00000065518_NDUFB4	0.110209	0.0849654	0.194595	0.999991
ENSG00000065534_MYLK	0.087159	0.0834642	0.296362	0.999991
ENSG00000065548_ZC3H15	-0.0715634	0.0902804	0.427965	0.999991
ENSG00000065559_MAP2K4	0.0508219	0.0983819	0.605451	0.999991
ENSG00000065600_TMEM206	0.16842	0.222412	0.448905	0.999991
ENSG00000065621_GSTO2	-0.252705	0.450756	0.575053	0.999991
ENSG00000065665_SEC61A2	0.0893866	0.221637	0.686726	0.999991
ENSG00000065802_ASB1	0.173184	0.108189	0.109431	0.999991
ENSG00000065809_FAM107B	0.179888	0.15749	0.253363	0.999991
ENSG00000065833_ME1	-0.0989128	0.115562	0.392036	0.999991
ENSG00000065882_TBC1D1	0.0504238	0.102883	0.624057	0.999991
ENSG00000065883_CDK13	-0.0383709	0.0962953	0.690283	0.999991
ENSG00000065970_FOXJ2	0.00412888	0.106871	0.969182	0.999991
ENSG00000065978_YBX1	-0.0103589	0.071357	0.884577	0.999991
ENSG00000065989_PDE4A	-0.159929	0.166575	0.337002	0.999991
ENSG00000066044_ELAVL1	0.00501093	0.0857367	0.953394	0.999991
ENSG00000066084_DIP2B	-0.0927287	0.0980791	0.34443	0.999991
ENSG00000066117_SMARCD1	0.0864659	0.102411	0.3985	0.999991
ENSG00000066135_KDM4A	0.0282365	0.103183	0.784349	0.999991
ENSG00000066136_NFYC	-0.118451	0.141087	0.401156	0.999991
ENSG00000066230_SLC9A3	-0.00670006	0.186044	0.971272	0.999991
ENSG00000066279_ASPM	-0.20774	0.317924	0.513481	0.999991
ENSG00000066322_ELOVL1	-0.0995325	0.0909256	0.273666	0.999991
ENSG00000066379_ZNRD1	0.00251524	0.165158	0.987849	0.999991
ENSG00000066422_ZBTB11	-0.0195064	0.114778	0.865051	0.999991
ENSG00000066427_ATXN3	-0.0843051	0.132421	0.524356	0.999991
ENSG00000066455_GOLGA5	0.0240031	0.100883	0.811936	0.999991
ENSG00000066468_FGFR2	-0.199622	0.205684	0.331784	0.999991
ENSG00000066557_LRRC40	-0.0100321	0.151218	0.947106	0.999991
ENSG00000066583_ISOC1	0.182162	0.166509	0.273953	0.999991
ENSG00000066651_TRMT11	-0.189752	0.161274	0.239361	0.999991
ENSG00000066654_THUMPD1	-0.0709279	0.116265	0.541826	0.999991
ENSG00000066697_MSANTD3	-0.0674068	0.0929178	0.468179	0.999991
ENSG00000066739_ATG2B	-0.0299713	0.10209	0.769082	0.999991
ENSG00000066777_ARFGEF1	-0.0344375	0.0870121	0.692268	0.999991
ENSG00000066827_ZFAT	0.102368	0.181839	0.573462	0.999991
ENSG00000066855_MTFR1	-0.0760246	0.126705	0.548497	0.999991
ENSG00000066923_STAG3	0.0585118	0.491563	0.90525	0.999991
ENSG00000066926_FECH	0.145998	0.139694	0.295962	0.999991
ENSG00000066933_MYO9A	-0.0363847	0.0911431	0.689743	0.999991
ENSG00000067048_DDX3Y	0.140347	3.95093	0.971663	0.999991
ENSG00000067057_PFKP	-0.13046	0.0838322	0.119659	0.999991
ENSG00000067064_IDI1	-0.107961	0.0987082	0.274068	0.999991
ENSG00000067113_PLPP1	0.0150689	0.072215	0.834708	0.999991
ENSG00000067141_NEO1	-0.0303638	0.0919539	0.741244	0.999991
ENSG00000067167_TRAM1	0.00646697	0.0838046	0.938491	0.999991
ENSG00000067177_PHKA1	-0.11043	0.177312	0.533416	0.999991
ENSG00000067182_TNFRSF1A	-0.00846588	0.0875152	0.922936	0.999991
ENSG00000067191_CACNB1	-0.12686	0.181534	0.484663	0.999991
ENSG00000067208_EVI5	-0.0870373	0.128161	0.497058	0.999991
ENSG00000067221_STOML1	0.150241	0.147665	0.308944	0.999991
ENSG00000067225_PKM	0.0679635	0.0701606	0.332703	0.999991
ENSG00000067248_DHX29	-0.132019	0.0880456	0.13376	0.999991
ENSG00000067334_DNTTIP2	-0.0518814	0.102801	0.613784	0.999991
ENSG00000067365_METTL22	0.0232487	0.177072	0.895541	0.999991
ENSG00000067369_TP53BP1	-0.125821	0.0891083	0.157951	0.999991
ENSG00000067445_TRO	-0.0204833	0.140609	0.884178	0.999991
ENSG00000067533_RRP15	-0.0209006	0.183539	0.909337	0.999991
ENSG00000067560_RHOA	-0.00168577	0.069276	0.980586	0.999991
ENSG00000067596_DHX8	-0.0215737	0.100564	0.830136	0.999991
ENSG00000067646_ZFY	0.193835	3.951	0.960872	0.999991
ENSG00000067704_IARS2	-0.0336286	0.0784453	0.66815	0.999991
ENSG00000067829_IDH3G	0.0506397	0.124307	0.683732	0.999991
ENSG00000067836_ROGDI	0.0783105	0.178494	0.660859	0.999991
ENSG00000067840_PDZD4	-0.0127654	0.452743	0.977506	0.999991
ENSG00000067900_ROCK1	-0.0257236	0.0812582	0.751572	0.999991
ENSG00000067992_PDK3	0.0501099	0.218045	0.818236	0.999991
ENSG00000068001_HYAL2	-0.0281695	0.122698	0.818415	0.999991
ENSG00000068024_HDAC4	-0.0993968	0.193746	0.607933	0.999991
ENSG00000068028_RASSF1	-0.00306654	0.121332	0.979836	0.999991
ENSG00000068078_FGFR3	-0.194865	0.266613	0.464846	0.999991
ENSG00000068097_HEATR6	0.060485	0.151292	0.68931	0.999991
ENSG00000068120_COASY	0.0896779	0.113574	0.42976	0.999991
ENSG00000068137_PLEKHH3	0.0218244	0.199573	0.912921	0.999991
ENSG00000068305_MEF2A	0.0260224	0.0978006	0.79018	0.999991
ENSG00000068308_OTUD5	0.0665888	0.0927023	0.472568	0.999991
ENSG00000068323_TFE3	0.0527645	0.0835018	0.527454	0.999991
ENSG00000068354_TBC1D25	0.0984054	0.136253	0.470157	0.999991
ENSG00000068383_INPP5A	-0.12357	0.158482	0.435561	0.999991
ENSG00000068394_GPKOW	0.065983	0.142033	0.642245	0.999991
ENSG00000068400_GRIPAP1	0.0332546	0.127519	0.79426	0.999991
ENSG00000068438_FTSJ1	-0.0056631	0.127569	0.964592	0.999991
ENSG00000068489_PRR11	-0.163258	0.330957	0.621807	0.999991
ENSG00000068650_ATP11A	-0.0861244	0.11166	0.440524	0.999991
ENSG00000068654_POLR1A	-0.250482	0.153119	0.101869	0.999991
ENSG00000068697_LAPTM4A	0.0160363	0.0738209	0.828027	0.999991
ENSG00000068724_TTC7A	-0.0346782	0.117504	0.7679	0.999991
ENSG00000068745_IP6K2	-0.0798337	0.0972211	0.411557	0.999991
ENSG00000068784_SRBD1	-0.13696	0.137007	0.317478	0.999991
ENSG00000068796_KIF2A	-0.00742656	0.114157	0.94813	0.999991
ENSG00000068878_PSME4	-0.00945205	0.0970624	0.922424	0.999991
ENSG00000068903_SIRT2	0.0625973	0.0994009	0.528861	0.999991
ENSG00000068912_ERLEC1	-0.0628842	0.097191	0.517621	0.999991
ENSG00000068971_PPP2R5B	-0.0585112	0.132139	0.657911	0.999991
ENSG00000068976_PYGM	0.757907	0.557301	0.173842	0.999991
ENSG00000069011_PITX1	-0.162025	0.134907	0.229744	0.999991
ENSG00000069020_MAST4	-0.0813694	0.115584	0.481443	0.999991
ENSG00000069248_NUP133	0.0812379	0.122376	0.506795	0.999991
ENSG00000069329_VPS35	-0.0159162	0.0840752	0.849851	0.999991
ENSG00000069345_DNAJA2	0.0209623	0.089728	0.81528	0.999991
ENSG00000069424_KCNAB2	0.00943983	0.211791	0.964449	0.999991
ENSG00000069431_ABCC9	-0.0577513	0.188674	0.759536	0.999991
ENSG00000069482_GAL	0.167255	0.418231	0.689223	0.999991
ENSG00000069509_FUNDC1	0.126735	0.164826	0.441952	0.999991
ENSG00000069667_RORA	-0.0177871	0.156501	0.909512	0.999991
ENSG00000069702_TGFBR3	-0.035822	0.0875642	0.682471	0.999991
ENSG00000069849_ATP1B3	-0.0261851	0.0759402	0.730235	0.999991
ENSG00000069869_NEDD4	-0.133003	0.123114	0.279999	0.999991
ENSG00000069943_PIGB	0.10961	0.176148	0.533769	0.999991
ENSG00000069956_MAPK6	-0.114166	0.0816583	0.162084	0.999991
ENSG00000069966_GNB5	-0.194496	0.121774	0.110225	0.999991
ENSG00000069974_RAB27A	0.10575	0.145541	0.467472	0.999991
ENSG00000069998_HDHD5	-0.0854474	0.117348	0.46652	0.999991
ENSG00000070010_UFD1	-0.0020817	0.105743	0.984294	0.999991
ENSG00000070018_LRP6	0.0665031	0.0904328	0.462104	0.999991
ENSG00000070047_PHRF1	-0.0855566	0.101029	0.397076	0.999991
ENSG00000070061_ELP1	-0.0629859	0.103006	0.540885	0.999991
ENSG00000070081_NUCB2	-0.0229068	0.0989398	0.816909	0.999991
ENSG00000070087_PFN2	-0.0957684	0.0779689	0.219339	0.999991
ENSG00000070159_PTPN3	-0.122704	0.250937	0.624855	0.999991
ENSG00000070193_FGF10	0.199236	0.25741	0.43893	0.999991
ENSG00000070214_SLC44A1	0.0209197	0.0706841	0.76726	0.999991
ENSG00000070269_TMEM260	0.0396219	0.121148	0.743627	0.999991
ENSG00000070366_SMG6	-0.0252715	0.124244	0.838821	0.999991
ENSG00000070367_EXOC5	-0.00674343	0.0808927	0.933563	0.999991
ENSG00000070371_CLTCL1	0.0468067	0.228645	0.837796	0.999991
ENSG00000070413_DGCR2	-0.113945	0.120699	0.345146	0.999991
ENSG00000070423_RNF126	0.0743662	0.136739	0.586541	0.999991
ENSG00000070444_MNT	-0.206503	0.146041	0.15736	0.999991
ENSG00000070476_ZXDC	0.0657291	0.18	0.71499	0.999991
ENSG00000070495_JMJD6	0.0379309	0.135344	0.779281	0.999991
ENSG00000070501_POLB	-0.0650004	0.205564	0.751847	0.999991
ENSG00000070540_WIPI1	0.0670984	0.0879208	0.445363	0.999991
ENSG00000070610_GBA2	-0.0370772	0.134853	0.783358	0.999991
ENSG00000070614_NDST1	-0.0466653	0.111264	0.674916	0.999991
ENSG00000070669_ASNS	0.00135126	0.12359	0.991277	0.999991
ENSG00000070718_AP3M2	-0.0950761	0.140572	0.498817	0.999991
ENSG00000070756_PABPC1	-0.0209877	0.0678824	0.757187	0.999991
ENSG00000070759_TESK2	0.0280128	0.31133	0.928305	0.999991
ENSG00000070761_CFAP20	0.0825139	0.132197	0.532513	0.999991
ENSG00000070770_CSNK2A2	-0.0439363	0.099437	0.658598	0.999991
ENSG00000070778_PTPN21	-0.152678	0.0986929	0.121862	0.999991
ENSG00000070785_EIF2B3	-0.0018563	0.125535	0.988202	0.999991
ENSG00000070808_CAMK2A	0.808163	0.515601	0.117017	0.999991
ENSG00000070814_TCOF1	-0.181989	0.115659	0.115606	0.999991
ENSG00000070831_CDC42	-0.0195786	0.0778885	0.80153	0.999991
ENSG00000070882_OSBPL3	0.0653846	0.0866922	0.45072	0.999991
ENSG00000070950_RAD18	-0.0920703	0.207816	0.657739	0.999991
ENSG00000071051_NCK2	-0.0266513	0.119287	0.823207	0.999991
ENSG00000071054_MAP4K4	-0.0338488	0.0791054	0.668727	0.999991
ENSG00000071082_RPL31	0.0803539	0.068381	0.239959	0.999991
ENSG00000071127_WDR1	0.00933938	0.0926622	0.919718	0.999991
ENSG00000071189_SNX13	-0.00124218	0.110575	0.991037	0.999991
ENSG00000071205_ARHGAP10	-0.112722	0.102995	0.273762	0.999991
ENSG00000071242_RPS6KA2	-0.0947522	0.102755	0.356468	0.999991
ENSG00000071243_ING3	-0.0476807	0.186556	0.798272	0.999991
ENSG00000071246_VASH1	-0.0690497	0.155625	0.657265	0.999991
ENSG00000071462_BUD23	0.0714611	0.101817	0.482767	0.999991
ENSG00000071537_SEL1L	0.0228687	0.0831586	0.783315	0.999991
ENSG00000071539_TRIP13	-0.44883	0.290884	0.122834	0.999991
ENSG00000071553_ATP6AP1	0.00185669	0.084816	0.982535	0.999991
ENSG00000071564_TCF3	-0.0853746	0.114528	0.456002	0.999991
ENSG00000071626_DAZAP1	-0.0763998	0.0937164	0.414944	0.999991
ENSG00000071655_MBD3	-0.0166206	0.0810125	0.837446	0.999991
ENSG00000071859_FAM50A	-0.0940608	0.0879035	0.284599	0.999991
ENSG00000071889_FAM3A	0.0213161	0.125559	0.865191	0.999991
ENSG00000071894_CPSF1	-0.104936	0.122096	0.39009	0.999991
ENSG00000071967_CYBRD1	-0.0338309	0.0707684	0.632614	0.999991
ENSG00000071994_PDCD2	-0.0766403	0.111519	0.491933	0.999991
ENSG00000072041_SLC6A15	0.14161	0.236587	0.549471	0.999991
ENSG00000072042_RDH11	-0.0813436	0.0866491	0.347849	0.999991
ENSG00000072062_PRKACA	-0.0251429	0.0856795	0.769176	0.999991
ENSG00000072071_ADGRL1	-0.258861	0.263659	0.326197	0.999991
ENSG00000072110_ACTN1	0.0345532	0.0895437	0.699584	0.999991
ENSG00000072121_ZFYVE26	0.082448	0.12188	0.498745	0.999991
ENSG00000072134_EPN2	-0.136998	0.143386	0.339351	0.999991
ENSG00000072135_PTPN18	-0.126329	0.151313	0.403781	0.999991
ENSG00000072163_LIMS2	-0.0388214	0.168136	0.817398	0.999991
ENSG00000072201_LNX1	-0.0248794	0.113676	0.826758	0.999991
ENSG00000072210_ALDH3A2	-0.0599299	0.0798634	0.453011	0.999991
ENSG00000072274_TFRC	0.00741287	0.071782	0.917749	0.999991
ENSG00000072310_SREBF1	-0.018567	0.118592	0.87559	0.999991
ENSG00000072364_AFF4	-0.0115934	0.0801604	0.885005	0.999991
ENSG00000072401_UBE2D1	-0.0120658	0.138489	0.930572	0.999991
ENSG00000072415_MPP5	0.0363401	0.114434	0.750815	0.999991
ENSG00000072422_RHOBTB1	-0.141666	0.179704	0.430505	0.999991
ENSG00000072501_SMC1A	-0.0265092	0.11876	0.823367	0.999991
ENSG00000072506_HSD17B10	-0.00376228	0.113476	0.973551	0.999991
ENSG00000072518_MARK2	0.0717924	0.118684	0.545243	0.999991
ENSG00000072571_HMMR	-0.0426111	0.459835	0.926169	0.999991
ENSG00000072609_CHFR	0.11967	0.131722	0.363614	0.999991
[truncated: 11,807 more rows]
